# Supplementary material for: Using native human sera to assess the suitability of external quality assessment materials based on testosterone, progesterone, and 17β-estradiol measurements
Source: Front Mol Biosci. 2026 May 13;13:1758376. doi: 10.3389/fmolb.2026.1758376 (PMC13212067; doi:10.3389/fmolb.2026.1758376)
Supplement: Supplementary file 1 [file Table2.xlsx]

## Sheet: Tabelle1
Supplementary Table 2: Basic statistics of the ln bias distribution for the measurements of testosterone, progesterone and 17β-estradiol in pooled native and processed external quality assessment (EQA) materials. N: number of results per survey, manufacturer and sample type; SD: standard deviation.
			testosterone				progesterone				17β-estradiol
manufacturer	survey	sample type	N	median	mean	SD	N	median	mean	SD	N	median	mean	SD
AB	01/2020	native					7	0.0363676	0.0609724	0.132849
		processed					20	0.109923	0.105529	0.0484252
	10/2020	native	18	0.139219	0.139739	0.0595151	16	0.206113	0.175612	0.0969721	13	-0.219038	-0.228012	0.0564397
		processed	35	0.0180837	0.0113866	0.0991603	26	0.0677489	0.0576655	0.079914	28	0.273825	0.28136	0.0589426
	10/2021	native	16	0.025498	0.0456619	0.0737721	10	0.0899587	0.0994133	0.0629373	10	-0.065495	-0.0659203	0.0443484
		processed	34	-0.0838206	-0.0781003	0.0630336	27	0.0156079	0.00602418	0.100515	28	-0.134181	-0.236432	0.294849
AX	01/2020	native					5	0.382992	0.363895	0.110225
		processed					16	0.401681	0.374248	0.119829
	10/2020	native	13	-0.24305	-0.282716	0.0957363	8	0.411174	0.400224	0.167593	10	-0.140849	-0.0972824	0.332395
		processed	36	-0.271068	-0.268118	0.128202	28	0.318045	0.305958	0.103927	36	0.0496874	0.0338496	0.192366
	10/2021	native	20	-0.102622	-0.106057	0.0952155	13	0.163935	0.119629	0.185659	20	-0.100337	-0.0962381	0.177664
		processed	30	-0.145781	-0.150636	0.112067	28	0.24754	0.176504	0.245657	34	-0.0456851	-0.0721515	0.121142
BE	01/2020	native					4	-0.0930904	-0.112944	0.122599
		processed					10	-0.338341	-0.355431	0.119753
	10/2020	native	14	-0.104476	-0.0984775	0.078954	8	-0.109589	-0.100621	0.141931	10	-0.10645	-0.127978	0.0946388
		processed	20	-0.0758636	-0.0898091	0.0591908	8	-0.218664	-0.212319	0.0370506	12	-0.183357	-0.158361	0.15025
	10/2021	native	16	-0.184394	-0.163607	0.0560406	10	-0.184996	-0.208496	0.12388	12	0.0132835	0.00298172	0.0998165
		processed	22	-0.0509228	-0.0267555	0.067057	12	-0.278031	-0.239605	0.16175	16	-0.111076	-0.136161	0.327916
BG	01/2020	native					8	-0.0936195	-0.136472	0.128832
		processed					16	0.111959	0.110828	0.0888002
	10/2020	native	10	-0.0644199	-0.0621961	0.111921	11	0.200671	0.101126	0.198952	10	-0.0589525	-0.0569651	0.0128514
		processed	16	-0.2349	-0.215833	0.128645	16	-0.0409791	-0.0368983	0.0897912	18	0.0132824	-0.0419566	0.163722
	10/2021	native	8	-0.150618	-0.191207	0.158097	8	0.0213666	0.0331453	0.0695985	8	0.0784956	0.0816131	0.0669625
		processed	10	-0.149861	-0.194145	0.148492	10	-0.0394195	-0.0431437	0.078177	12	0.00482619	-0.0249128	0.119985
DG	01/2020	native					6	-0.218535	-0.224025	0.045947
		processed					20	-0.351654	-0.358562	0.102465
	10/2020	native	6	-0.342143	-0.317084	0.136728	6	-0.0141291	-0.00333038	0.1644
		processed	28	-0.0184236	-0.0343572	0.115123	16	-0.250171	-0.25544	0.0435203
	10/2021	native	18	-0.373083	-0.338507	0.159575	10	-0.19005	-0.190347	0.0414352	17	-0.199976	-0.198033	0.131858
		processed	24	-0.119446	-0.0407747	0.189863	10	-0.0790526	-0.132948	0.150395	14	-0.333249	-0.401778	0.186155
RO	01/2020	native					30	0.131657	0.126642	0.0745155
		processed					90	0.111392	0.103524	0.052349
	10/2020	native	87	-0.0149257	-0.00729143	0.0609234	70	0.0722083	0.075827	0.0727081	76	-0.0349906	-0.0352273	0.0440926
		processed	132	0.0567528	0.0623738	0.0589903	109	0.0608884	0.0541686	0.0514079	117	0.00514152	0.0100331	0.0672791
	10/2021	native	96	-0.0794538	-0.0923411	0.0934037	80	0.0308306	0.0282103	0.0626191	88	0.118137	0.111524	0.0577862
		processed	132	0.0139862	0.0184419	0.0615256	112	0.0620354	0.053114	0.0627942	118	-0.249431	-0.22771	0.0914246
TH	10/2020	native	10	-0.241894	-0.215277	0.171764
		processed	14	0.16455	0.129652	0.157442
