# Supplementary material for: Using native human sera to assess the suitability of external quality assessment materials based on testosterone, progesterone, and 17β-estradiol measurements
Source: Front Mol Biosci. 2026 May 13;13:1758376. doi: 10.3389/fmolb.2026.1758376 (PMC13212067; doi:10.3389/fmolb.2026.1758376)
Supplement: Supplementary file 2 [file Table1.xlsx]

## Sheet: Tabelle1
Supplementary Table 1: Raw data from the measurements of testosterone, progesterone and 17β-estradiol in pooled native and processed external quality assessment (EQA) materials in two or three EQA surveys. Each EQAM batch identification number (ID) is assigned by the survey appointment, the sample type (abbreviated as 'N' for native or 'P' for processed), and the randomly assigned sample ID '1' o…
analyte	year	survey (month/year)	sample type	anonymized participant ID	manufacturer collectives	batch ID	RMV	EQA result	unit
testosterone	2020	10/2020	native	1000	AB	10/2020-N1	4.82	5.4	nmol/L
testosterone	2020	10/2020	native	1000	AB	10/2020-N2	13.5	16.7	nmol/L
testosterone	2020	10/2020	native	1001	AB	10/2020-N1	4.82	5.62	nmol/L
testosterone	2020	10/2020	native	1001	AB	10/2020-N2	13.5	16.1	nmol/L
testosterone	2020	10/2020	native	1002	AB	10/2020-N1	4.82	5.2	nmol/L
testosterone	2020	10/2020	native	1002	AB	10/2020-N2	13.5	14.7	nmol/L
testosterone	2020	10/2020	native	1003	AB	10/2020-N1	4.82	5.27	nmol/L
testosterone	2020	10/2020	native	1003	AB	10/2020-N2	13.5	15.2	nmol/L
testosterone	2020	10/2020	native	1004	AB	10/2020-N1	4.82	5.55	nmol/L
testosterone	2020	10/2020	native	1004	AB	10/2020-N2	13.5	15.8	nmol/L
testosterone	2020	10/2020	native	1005	AB	10/2020-N1	4.82	6.1	nmol/L
testosterone	2020	10/2020	native	1005	AB	10/2020-N2	13.5	17.2	nmol/L
testosterone	2020	10/2020	native	1006	AB	10/2020-N1	4.82	5.1	nmol/L
testosterone	2020	10/2020	native	1006	AB	10/2020-N2	13.5	14.2	nmol/L
testosterone	2020	10/2020	native	1007	AB	10/2020-N1	4.82	5.72	nmol/L
testosterone	2020	10/2020	native	1007	AB	10/2020-N2	13.5	16.6	nmol/L
testosterone	2020	10/2020	native	1008	AB	10/2020-N1	4.82	5.53	nmol/L
testosterone	2020	10/2020	native	1008	AB	10/2020-N2	13.5	14.8	nmol/L
testosterone	2020	10/2020	native	1009	AX	10/2020-N1	4.82	4.23	nmol/L
testosterone	2020	10/2020	native	1009	AX	10/2020-N2	13.5	11.3	nmol/L
testosterone	2020	10/2020	native	1010	AX	10/2020-N1	4.82	3.71	nmol/L
testosterone	2020	10/2020	native	1010	AX	10/2020-N2	13.5	10.6	nmol/L
testosterone	2020	10/2020	native	1011	AX	10/2020-N1	4.82	3.78	nmol/L
testosterone	2020	10/2020	native	1011	AX	10/2020-N2	13.5	10.7	nmol/L
testosterone	2020	10/2020	native	1012	AX	10/2020-N1	4.82	3.5	nmol/L
testosterone	2020	10/2020	native	1012	AX	10/2020-N2	13.5	10.7	nmol/L
testosterone	2020	10/2020	native	1013	AX	10/2020-N1	4.82	3.15	nmol/L
testosterone	2020	10/2020	native	1013	AX	10/2020-N2	13.5	10.9	nmol/L
testosterone	2020	10/2020	native	1014	AX	10/2020-N1	4.82	3.26	nmol/L
testosterone	2020	10/2020	native	1014	AX	10/2020-N2	13.5	4.85	nmol/L
testosterone	2020	10/2020	native	1015	AX	10/2020-N1	4.82	3.19	nmol/L
testosterone	2020	10/2020	native	1015	AX	10/2020-N2	13.5	9.12	nmol/L
testosterone	2020	10/2020	native	1016	BE	10/2020-N1	4.82	4.4	nmol/L
testosterone	2020	10/2020	native	1016	BE	10/2020-N2	13.5	10.8	nmol/L
testosterone	2020	10/2020	native	1017	BE	10/2020-N1	4.82	4.68	nmol/L
testosterone	2020	10/2020	native	1017	BE	10/2020-N2	13.5	11.5	nmol/L
testosterone	2020	10/2020	native	1018	BE	10/2020-N1	4.82	4.44	nmol/L
testosterone	2020	10/2020	native	1018	BE	10/2020-N2	13.5	11.2	nmol/L
testosterone	2020	10/2020	native	1019	BE	10/2020-N1	4.82	4.82	nmol/L
testosterone	2020	10/2020	native	1019	BE	10/2020-N2	13.5	12	nmol/L
testosterone	2020	10/2020	native	1020	BE	10/2020-N1	4.82	4.85	nmol/L
testosterone	2020	10/2020	native	1020	BE	10/2020-N2	13.5	11.4	nmol/L
testosterone	2020	10/2020	native	1021	BE	10/2020-N1	4.82	4.72	nmol/L
testosterone	2020	10/2020	native	1021	BE	10/2020-N2	13.5	11.3	nmol/L
testosterone	2020	10/2020	native	1022	BE	10/2020-N1	4.82	4.82	nmol/L
testosterone	2020	10/2020	native	1022	BE	10/2020-N2	13.5	11.9	nmol/L
testosterone	2020	10/2020	native	1023	BG	10/2020-N1	4.82	4.37	nmol/L
testosterone	2020	10/2020	native	1023	BG	10/2020-N2	13.5	13.5	nmol/L
testosterone	2020	10/2020	native	1024	BG	10/2020-N1	4.82	3.92	nmol/L
testosterone	2020	10/2020	native	1024	BG	10/2020-N2	13.5	14.5	nmol/L
testosterone	2020	10/2020	native	1025	BG	10/2020-N1	4.82	3.88	nmol/L
testosterone	2020	10/2020	native	1025	BG	10/2020-N2	13.5	14.1	nmol/L
testosterone	2020	10/2020	native	1026	BG	10/2020-N1	4.82	4.54	nmol/L
testosterone	2020	10/2020	native	1026	BG	10/2020-N2	13.5	14.7	nmol/L
testosterone	2020	10/2020	native	1027	BG	10/2020-N1	4.82	4.06	nmol/L
testosterone	2020	10/2020	native	1027	BG	10/2020-N2	13.5	12.6	nmol/L
testosterone	2020	10/2020	native	1028	DG	10/2020-N1	4.82	4.37	nmol/L
testosterone	2020	10/2020	native	1028	DG	10/2020-N2	13.5	10.4	nmol/L
testosterone	2020	10/2020	native	1029	DG	10/2020-N1	4.82	3.74	nmol/L
testosterone	2020	10/2020	native	1029	DG	10/2020-N2	13.5	8.84	nmol/L
testosterone	2020	10/2020	native	1030	DG	10/2020-N1	4.82	3.13	nmol/L
testosterone	2020	10/2020	native	1030	DG	10/2020-N2	13.5	8.74	nmol/L
testosterone	2020	10/2020	native	1031	RO	10/2020-N1	4.82	4.82	nmol/L
testosterone	2020	10/2020	native	1031	RO	10/2020-N2	13.5	13.3	nmol/L
testosterone	2020	10/2020	native	1032	RO	10/2020-N1	4.82	4.85	nmol/L
testosterone	2020	10/2020	native	1032	RO	10/2020-N2	13.5	34.6	nmol/L
testosterone	2020	10/2020	native	1033	RO	10/2020-N1	4.82	4.88	nmol/L
testosterone	2020	10/2020	native	1033	RO	10/2020-N2	13.5	13.6	nmol/L
testosterone	2020	10/2020	native	1034	RO	10/2020-N1	4.82	5.17	nmol/L
testosterone	2020	10/2020	native	1034	RO	10/2020-N2	13.5	14.1	nmol/L
testosterone	2020	10/2020	native	1035	RO	10/2020-N1	4.82	4.68	nmol/L
testosterone	2020	10/2020	native	1035	RO	10/2020-N2	13.5	13.3	nmol/L
testosterone	2020	10/2020	native	1036	RO	10/2020-N1	4.82	4.51	nmol/L
testosterone	2020	10/2020	native	1036	RO	10/2020-N2	13.5	12.8	nmol/L
testosterone	2020	10/2020	native	1037	RO	10/2020-N1	4.82	5.03	nmol/L
testosterone	2020	10/2020	native	1037	RO	10/2020-N2	13.5	14.2	nmol/L
testosterone	2020	10/2020	native	1038	RO	10/2020-N1	4.82	4.37	nmol/L
testosterone	2020	10/2020	native	1038	RO	10/2020-N2	13.5	12.7	nmol/L
testosterone	2020	10/2020	native	1039	RO	10/2020-N1	4.82	4.72	nmol/L
testosterone	2020	10/2020	native	1039	RO	10/2020-N2	13.5	13.6	nmol/L
testosterone	2020	10/2020	native	1040	RO	10/2020-N1	4.82	4.72	nmol/L
testosterone	2020	10/2020	native	1040	RO	10/2020-N2	13.5	13.5	nmol/L
testosterone	2020	10/2020	native	1041	RO	10/2020-N1	4.82	4.75	nmol/L
testosterone	2020	10/2020	native	1041	RO	10/2020-N2	13.5	13.6	nmol/L
testosterone	2020	10/2020	native	1042	RO	10/2020-N1	4.82	4.78	nmol/L
testosterone	2020	10/2020	native	1042	RO	10/2020-N2	13.5	13.5	nmol/L
testosterone	2020	10/2020	native	1043	RO	10/2020-N1	4.82	4.61	nmol/L
testosterone	2020	10/2020	native	1043	RO	10/2020-N2	13.5	13.2	nmol/L
testosterone	2020	10/2020	native	1044	RO	10/2020-N1	4.82	4.68	nmol/L
testosterone	2020	10/2020	native	1044	RO	10/2020-N2	13.5	13.1	nmol/L
testosterone	2020	10/2020	native	1045	RO	10/2020-N1	4.82	4.54	nmol/L
testosterone	2020	10/2020	native	1045	RO	10/2020-N2	13.5	13.3	nmol/L
testosterone	2020	10/2020	native	1046	RO	10/2020-N1	4.82	4.85	nmol/L
testosterone	2020	10/2020	native	1046	RO	10/2020-N2	13.5	13.7	nmol/L
testosterone	2020	10/2020	native	1047	RO	10/2020-N1	4.82	4.65	nmol/L
testosterone	2020	10/2020	native	1047	RO	10/2020-N2	13.5	13	nmol/L
testosterone	2020	10/2020	native	1048	RO	10/2020-N1	4.82	4.58	nmol/L
testosterone	2020	10/2020	native	1048	RO	10/2020-N2	13.5	13.3	nmol/L
testosterone	2020	10/2020	native	1049	RO	10/2020-N1	4.82	5.86	nmol/L
testosterone	2020	10/2020	native	1049	RO	10/2020-N2	13.5	16.2	nmol/L
testosterone	2020	10/2020	native	1050	RO	10/2020-N1	4.82	4.96	nmol/L
testosterone	2020	10/2020	native	1050	RO	10/2020-N2	13.5	14.1	nmol/L
testosterone	2020	10/2020	native	1051	RO	10/2020-N1	4.82	4.75	nmol/L
testosterone	2020	10/2020	native	1051	RO	10/2020-N2	13.5	14.1	nmol/L
testosterone	2020	10/2020	native	1052	RO	10/2020-N1	4.82	4.4	nmol/L
testosterone	2020	10/2020	native	1052	RO	10/2020-N2	13.5	13.3	nmol/L
testosterone	2020	10/2020	native	1053	RO	10/2020-N1	4.82	4.3	nmol/L
testosterone	2020	10/2020	native	1053	RO	10/2020-N2	13.5	12.9	nmol/L
testosterone	2020	10/2020	native	1054	RO	10/2020-N1	4.82	4.26	nmol/L
testosterone	2020	10/2020	native	1054	RO	10/2020-N2	13.5	13.3	nmol/L
testosterone	2020	10/2020	native	1055	RO	10/2020-N1	4.82	4.58	nmol/L
testosterone	2020	10/2020	native	1055	RO	10/2020-N2	13.5	13	nmol/L
testosterone	2020	10/2020	native	1056	RO	10/2020-N1	4.82	5.1	nmol/L
testosterone	2020	10/2020	native	1056	RO	10/2020-N2	13.5	14.3	nmol/L
testosterone	2020	10/2020	native	1057	RO	10/2020-N1	4.82	4.51	nmol/L
testosterone	2020	10/2020	native	1057	RO	10/2020-N2	13.5	13.1	nmol/L
testosterone	2020	10/2020	native	1058	RO	10/2020-N1	4.82	4.47	nmol/L
testosterone	2020	10/2020	native	1058	RO	10/2020-N2	13.5	13.2	nmol/L
testosterone	2020	10/2020	native	1059	RO	10/2020-N1	4.82	4.61	nmol/L
testosterone	2020	10/2020	native	1059	RO	10/2020-N2	13.5	13.5	nmol/L
testosterone	2020	10/2020	native	1060	RO	10/2020-N1	4.82	5.51	nmol/L
testosterone	2020	10/2020	native	1060	RO	10/2020-N2	13.5	14	nmol/L
testosterone	2020	10/2020	native	1061	RO	10/2020-N1	4.82	4.54	nmol/L
testosterone	2020	10/2020	native	1061	RO	10/2020-N2	13.5	12.9	nmol/L
testosterone	2020	10/2020	native	1062	RO	10/2020-N1	4.82	4.52	nmol/L
testosterone	2020	10/2020	native	1062	RO	10/2020-N2	13.5	12.5	nmol/L
testosterone	2020	10/2020	native	1063	RO	10/2020-N1	4.82	5.35	nmol/L
testosterone	2020	10/2020	native	1063	RO	10/2020-N2	13.5	15.1	nmol/L
testosterone	2020	10/2020	native	1064	RO	10/2020-N1	4.82	4.49	nmol/L
testosterone	2020	10/2020	native	1064	RO	10/2020-N2	13.5	12.8	nmol/L
testosterone	2020	10/2020	native	1065	RO	10/2020-N1	4.82	4.61	nmol/L
testosterone	2020	10/2020	native	1065	RO	10/2020-N2	13.5	13.1	nmol/L
testosterone	2020	10/2020	native	1066	RO	10/2020-N1	4.82	4.99	nmol/L
testosterone	2020	10/2020	native	1066	RO	10/2020-N2	13.5	13.9	nmol/L
testosterone	2020	10/2020	native	1067	RO	10/2020-N1	4.82	4.13	nmol/L
testosterone	2020	10/2020	native	1067	RO	10/2020-N2	13.5	12.1	nmol/L
testosterone	2020	10/2020	native	1068	RO	10/2020-N1	4.82	4.81	nmol/L
testosterone	2020	10/2020	native	1068	RO	10/2020-N2	13.5	13.5	nmol/L
testosterone	2020	10/2020	native	1069	RO	10/2020-N1	4.82	4.72	nmol/L
testosterone	2020	10/2020	native	1069	RO	10/2020-N2	13.5	13	nmol/L
testosterone	2020	10/2020	native	1070	RO	10/2020-N1	4.82	5.37	nmol/L
testosterone	2020	10/2020	native	1070	RO	10/2020-N2	13.5	14.5	nmol/L
testosterone	2020	10/2020	native	1071	RO	10/2020-N1	4.82	4.85	nmol/L
testosterone	2020	10/2020	native	1071	RO	10/2020-N2	13.5	13.3	nmol/L
testosterone	2020	10/2020	native	1072	RO	10/2020-N1	4.82	4.65	nmol/L
testosterone	2020	10/2020	native	1072	RO	10/2020-N2	13.5	13.4	nmol/L
testosterone	2020	10/2020	native	1073	RO	10/2020-N1	4.82	4.93	nmol/L
testosterone	2020	10/2020	native	1073	RO	10/2020-N2	13.5	13.9	nmol/L
testosterone	2020	10/2020	native	1074	RO	10/2020-N1	4.82	5.1	nmol/L
testosterone	2020	10/2020	native	1074	RO	10/2020-N2	13.5	14.4	nmol/L
testosterone	2020	10/2020	native	1075	TH	10/2020-N1	4.82	3.68	nmol/L
testosterone	2020	10/2020	native	1075	TH	10/2020-N2	13.5	11.4	nmol/L
testosterone	2020	10/2020	native	1076	TH	10/2020-N1	4.82	3.37	nmol/L
testosterone	2020	10/2020	native	1076	TH	10/2020-N2	13.5	10.9	nmol/L
testosterone	2020	10/2020	native	1077	TH	10/2020-N1	4.82	3.26	nmol/L
testosterone	2020	10/2020	native	1077	TH	10/2020-N2	13.5	9.38	nmol/L
testosterone	2020	10/2020	native	1078	TH	10/2020-N1	4.82	4.75	nmol/L
testosterone	2020	10/2020	native	1078	TH	10/2020-N2	13.5	15.4	nmol/L
testosterone	2020	10/2020	native	1079	TH	10/2020-N1	4.82	3.36	nmol/L
testosterone	2020	10/2020	native	1079	TH	10/2020-N2	13.5	11.7	nmol/L
testosterone	2020	10/2020	processed	1000	AB	10/2020-P1	17.9	20.4	nmol/L
testosterone	2020	10/2020	processed	1000	AB	10/2020-P2	27.4	28.5	nmol/L
testosterone	2020	10/2020	processed	1080	AB	10/2020-P1	17.9	20.7	nmol/L
testosterone	2020	10/2020	processed	1080	AB	10/2020-P2	27.4	29.5	nmol/L
testosterone	2020	10/2020	processed	1001	AB	10/2020-P1	17.9	20.1	nmol/L
testosterone	2020	10/2020	processed	1001	AB	10/2020-P2	27.4	27.9	nmol/L
testosterone	2020	10/2020	processed	1002	AB	10/2020-P1	17.9	19.8	nmol/L
testosterone	2020	10/2020	processed	1002	AB	10/2020-P2	27.4	27.4	nmol/L
testosterone	2020	10/2020	processed	1081	AB	10/2020-P1	17.9	4.33	nmol/L
testosterone	2020	10/2020	processed	1081	AB	10/2020-P2	27.4	26.6	nmol/L
testosterone	2020	10/2020	processed	1003	AB	10/2020-P1	17.9	17.2	nmol/L
testosterone	2020	10/2020	processed	1003	AB	10/2020-P2	27.4	24	nmol/L
testosterone	2020	10/2020	processed	1082	AB	10/2020-P1	17.9	19.6	nmol/L
testosterone	2020	10/2020	processed	1082	AB	10/2020-P2	27.4	26.7	nmol/L
testosterone	2020	10/2020	processed	1004	AB	10/2020-P1	17.9	20	nmol/L
testosterone	2020	10/2020	processed	1004	AB	10/2020-P2	27.4	28.5	nmol/L
testosterone	2020	10/2020	processed	1005	AB	10/2020-P1	17.9	21	nmol/L
testosterone	2020	10/2020	processed	1005	AB	10/2020-P2	27.4	29.2	nmol/L
testosterone	2020	10/2020	processed	1083	AB	10/2020-P1	17.9	17.8	nmol/L
testosterone	2020	10/2020	processed	1083	AB	10/2020-P2	27.4	23.8	nmol/L
testosterone	2020	10/2020	processed	1006	AB	10/2020-P1	17.9	18.2	nmol/L
testosterone	2020	10/2020	processed	1006	AB	10/2020-P2	27.4	25.4	nmol/L
testosterone	2020	10/2020	processed	1084	AB	10/2020-P1	17.9	19.2	nmol/L
testosterone	2020	10/2020	processed	1084	AB	10/2020-P2	27.4	27.6	nmol/L
testosterone	2020	10/2020	processed	1085	AB	10/2020-P1	17.9	20.2	nmol/L
testosterone	2020	10/2020	processed	1085	AB	10/2020-P2	27.4	29.8	nmol/L
testosterone	2020	10/2020	processed	1007	AB	10/2020-P1	17.9	17.7	nmol/L
testosterone	2020	10/2020	processed	1007	AB	10/2020-P2	27.4	25.6	nmol/L
testosterone	2020	10/2020	processed	1008	AB	10/2020-P1	17.9	19.2	nmol/L
testosterone	2020	10/2020	processed	1008	AB	10/2020-P2	27.4	28.2	nmol/L
testosterone	2020	10/2020	processed	1086	AB	10/2020-P1	17.9	15.5	nmol/L
testosterone	2020	10/2020	processed	1086	AB	10/2020-P2	27.4	22.5	nmol/L
testosterone	2020	10/2020	processed	1087	AB	10/2020-P1	17.9	19.9	nmol/L
testosterone	2020	10/2020	processed	1087	AB	10/2020-P2	27.4	24.9	nmol/L
testosterone	2020	10/2020	processed	1088	AB	10/2020-P1	17.9	18	nmol/L
testosterone	2020	10/2020	processed	1088	AB	10/2020-P2	27.4	21.7	nmol/L
testosterone	2020	10/2020	processed	1089	AX	10/2020-P1	17.9	14.8	nmol/L
testosterone	2020	10/2020	processed	1089	AX	10/2020-P2	27.4	21.9	nmol/L
testosterone	2020	10/2020	processed	1009	AX	10/2020-P1	17.9	14.9	nmol/L
testosterone	2020	10/2020	processed	1009	AX	10/2020-P2	27.4	25.1	nmol/L
testosterone	2020	10/2020	processed	1090	AX	10/2020-P1	17.9	18.4	nmol/L
testosterone	2020	10/2020	processed	1090	AX	10/2020-P2	27.4	27.9	nmol/L
testosterone	2020	10/2020	processed	1091	AX	10/2020-P1	17.9	15.3	nmol/L
testosterone	2020	10/2020	processed	1091	AX	10/2020-P2	27.4	22	nmol/L
testosterone	2020	10/2020	processed	1010	AX	10/2020-P1	17.9	15.1	nmol/L
testosterone	2020	10/2020	processed	1010	AX	10/2020-P2	27.4	21.8	nmol/L
testosterone	2020	10/2020	processed	1092	AX	10/2020-P1	17.9	13.5	nmol/L
testosterone	2020	10/2020	processed	1092	AX	10/2020-P2	27.4	21.6	nmol/L
testosterone	2020	10/2020	processed	1011	AX	10/2020-P1	17.9	15	nmol/L
testosterone	2020	10/2020	processed	1011	AX	10/2020-P2	27.4	21.7	nmol/L
testosterone	2020	10/2020	processed	1012	AX	10/2020-P1	17.9	13.6	nmol/L
testosterone	2020	10/2020	processed	1012	AX	10/2020-P2	27.4	19.9	nmol/L
testosterone	2020	10/2020	processed	1093	AX	10/2020-P1	17.9	14.8	nmol/L
testosterone	2020	10/2020	processed	1093	AX	10/2020-P2	27.4	20.7	nmol/L
testosterone	2020	10/2020	processed	1094	AX	10/2020-P1	17.9	12.1	nmol/L
testosterone	2020	10/2020	processed	1094	AX	10/2020-P2	27.4	17.8	nmol/L
testosterone	2020	10/2020	processed	1095	AX	10/2020-P1	17.9	13.7	nmol/L
testosterone	2020	10/2020	processed	1095	AX	10/2020-P2	27.4	18.6	nmol/L
testosterone	2020	10/2020	processed	1096	AX	10/2020-P1	17.9	14.8	nmol/L
testosterone	2020	10/2020	processed	1096	AX	10/2020-P2	27.4	19.9	nmol/L
testosterone	2020	10/2020	processed	1013	AX	10/2020-P1	17.9	13.3	nmol/L
testosterone	2020	10/2020	processed	1013	AX	10/2020-P2	27.4	20.5	nmol/L
testosterone	2020	10/2020	processed	1014	AX	10/2020-P1	17.9	12.8	nmol/L
testosterone	2020	10/2020	processed	1014	AX	10/2020-P2	27.4	19.8	nmol/L
testosterone	2020	10/2020	processed	1097	AX	10/2020-P1	17.9	15.9	nmol/L
testosterone	2020	10/2020	processed	1097	AX	10/2020-P2	27.4	19.9	nmol/L
testosterone	2020	10/2020	processed	1098	AX	10/2020-P1	17.9	13.9	nmol/L
testosterone	2020	10/2020	processed	1098	AX	10/2020-P2	27.4	19.7	nmol/L
testosterone	2020	10/2020	processed	1015	AX	10/2020-P1	17.9	10.9	nmol/L
testosterone	2020	10/2020	processed	1015	AX	10/2020-P2	27.4	16.4	nmol/L
testosterone	2020	10/2020	processed	1099	AX	10/2020-P1	17.9	10.8	nmol/L
testosterone	2020	10/2020	processed	1099	AX	10/2020-P2	27.4	17.1	nmol/L
testosterone	2020	10/2020	processed	1016	BE	10/2020-P1	17.9	15.4	nmol/L
testosterone	2020	10/2020	processed	1016	BE	10/2020-P2	27.4	25.9	nmol/L
testosterone	2020	10/2020	processed	1100	BE	10/2020-P1	17.9	15.2	nmol/L
testosterone	2020	10/2020	processed	1100	BE	10/2020-P2	27.4	25.1	nmol/L
testosterone	2020	10/2020	processed	1018	BE	10/2020-P1	17.9	16.1	nmol/L
testosterone	2020	10/2020	processed	1018	BE	10/2020-P2	27.4	26.1	nmol/L
testosterone	2020	10/2020	processed	1019	BE	10/2020-P1	17.9	17.4	nmol/L
testosterone	2020	10/2020	processed	1019	BE	10/2020-P2	27.4	28	nmol/L
testosterone	2020	10/2020	processed	1101	BE	10/2020-P1	17.9	14.9	nmol/L
testosterone	2020	10/2020	processed	1101	BE	10/2020-P2	27.4	25.9	nmol/L
testosterone	2020	10/2020	processed	1020	BE	10/2020-P1	17.9	15.3	nmol/L
testosterone	2020	10/2020	processed	1020	BE	10/2020-P2	27.4	23.9	nmol/L
testosterone	2020	10/2020	processed	1102	BE	10/2020-P1	17.9	16.8	nmol/L
testosterone	2020	10/2020	processed	1102	BE	10/2020-P2	27.4	27	nmol/L
testosterone	2020	10/2020	processed	1021	BE	10/2020-P1	17.9	14.7	nmol/L
testosterone	2020	10/2020	processed	1021	BE	10/2020-P2	27.4	25.9	nmol/L
testosterone	2020	10/2020	processed	1022	BE	10/2020-P1	17.9	16.1	nmol/L
testosterone	2020	10/2020	processed	1022	BE	10/2020-P2	27.4	26.1	nmol/L
testosterone	2020	10/2020	processed	1103	BE	10/2020-P1	17.9	16.3	nmol/L
testosterone	2020	10/2020	processed	1103	BE	10/2020-P2	27.4	25.7	nmol/L
testosterone	2020	10/2020	processed	1024	BG	10/2020-P1	17.9	17.5	nmol/L
testosterone	2020	10/2020	processed	1024	BG	10/2020-P2	27.4	19.3	nmol/L
testosterone	2020	10/2020	processed	1025	BG	10/2020-P1	17.9	12.5	nmol/L
testosterone	2020	10/2020	processed	1025	BG	10/2020-P2	27.4	19.3	nmol/L
testosterone	2020	10/2020	processed	1104	BG	10/2020-P1	17.9	17	nmol/L
testosterone	2020	10/2020	processed	1104	BG	10/2020-P2	27.4	22.4	nmol/L
testosterone	2020	10/2020	processed	1105	BG	10/2020-P1	17.9	15.8	nmol/L
testosterone	2020	10/2020	processed	1105	BG	10/2020-P2	27.4	18.7	nmol/L
testosterone	2020	10/2020	processed	1106	BG	10/2020-P1	17.9	16.3	nmol/L
testosterone	2020	10/2020	processed	1106	BG	10/2020-P2	27.4	20.8	nmol/L
testosterone	2020	10/2020	processed	1107	BG	10/2020-P1	17.9	14.6	nmol/L
testosterone	2020	10/2020	processed	1107	BG	10/2020-P2	27.4	20.2	nmol/L
testosterone	2020	10/2020	processed	1108	BG	10/2020-P1	17.9	16.7	nmol/L
testosterone	2020	10/2020	processed	1108	BG	10/2020-P2	27.4	19.5	nmol/L
testosterone	2020	10/2020	processed	1027	BG	10/2020-P1	17.9	16.9	nmol/L
testosterone	2020	10/2020	processed	1027	BG	10/2020-P2	27.4	21	nmol/L
testosterone	2020	10/2020	processed	1109	DG	10/2020-P1	17.9	13.9	nmol/L
testosterone	2020	10/2020	processed	1109	DG	10/2020-P2	27.4	22.6	nmol/L
testosterone	2020	10/2020	processed	1110	DG	10/2020-P1	17.9	15.9	nmol/L
testosterone	2020	10/2020	processed	1110	DG	10/2020-P2	27.4	24.2	nmol/L
testosterone	2020	10/2020	processed	1111	DG	10/2020-P1	17.9	16.1	nmol/L
testosterone	2020	10/2020	processed	1111	DG	10/2020-P2	27.4	23.1	nmol/L
testosterone	2020	10/2020	processed	1112	DG	10/2020-P1	17.9	18.6	nmol/L
testosterone	2020	10/2020	processed	1112	DG	10/2020-P2	27.4	27.9	nmol/L
testosterone	2020	10/2020	processed	1113	DG	10/2020-P1	17.9	19.4	nmol/L
testosterone	2020	10/2020	processed	1113	DG	10/2020-P2	27.4	27	nmol/L
testosterone	2020	10/2020	processed	1114	DG	10/2020-P1	17.9	17.4	nmol/L
testosterone	2020	10/2020	processed	1114	DG	10/2020-P2	27.4	27.8	nmol/L
testosterone	2020	10/2020	processed	1028	DG	10/2020-P1	17.9	18.7	nmol/L
testosterone	2020	10/2020	processed	1028	DG	10/2020-P2	27.4	28.2	nmol/L
testosterone	2020	10/2020	processed	1115	DG	10/2020-P1	17.9	18.9	nmol/L
testosterone	2020	10/2020	processed	1115	DG	10/2020-P2	27.4	25.4	nmol/L
testosterone	2020	10/2020	processed	1116	DG	10/2020-P1	17.9	17.9	nmol/L
testosterone	2020	10/2020	processed	1116	DG	10/2020-P2	27.4	38.6	nmol/L
testosterone	2020	10/2020	processed	1117	DG	10/2020-P1	17.9	16.1	nmol/L
testosterone	2020	10/2020	processed	1117	DG	10/2020-P2	27.4	25.2	nmol/L
testosterone	2020	10/2020	processed	1118	DG	10/2020-P1	17.9	14.8	nmol/L
testosterone	2020	10/2020	processed	1118	DG	10/2020-P2	27.4	24.8	nmol/L
testosterone	2020	10/2020	processed	1119	DG	10/2020-P1	17.9	16.2	nmol/L
testosterone	2020	10/2020	processed	1119	DG	10/2020-P2	27.4	27.5	nmol/L
testosterone	2020	10/2020	processed	1029	DG	10/2020-P1	17.9	19.4	nmol/L
testosterone	2020	10/2020	processed	1029	DG	10/2020-P2	27.4	27.9	nmol/L
testosterone	2020	10/2020	processed	1120	DG	10/2020-P1	17.9	17.9	nmol/L
testosterone	2020	10/2020	processed	1120	DG	10/2020-P2	27.4	26.8	nmol/L
testosterone	2020	10/2020	processed	1031	RO	10/2020-P1	17.9	18.8	nmol/L
testosterone	2020	10/2020	processed	1031	RO	10/2020-P2	27.4	27.1	nmol/L
testosterone	2020	10/2020	processed	1121	RO	10/2020-P1	17.9	19.7	nmol/L
testosterone	2020	10/2020	processed	1121	RO	10/2020-P2	27.4	28.2	nmol/L
testosterone	2020	10/2020	processed	1032	RO	10/2020-P1	17.9	19.6	nmol/L
testosterone	2020	10/2020	processed	1032	RO	10/2020-P2	27.4	27.6	nmol/L
testosterone	2020	10/2020	processed	1033	RO	10/2020-P1	17.9	20.2	nmol/L
testosterone	2020	10/2020	processed	1033	RO	10/2020-P2	27.4	29	nmol/L
testosterone	2020	10/2020	processed	1122	RO	10/2020-P1	17.9	19.1	nmol/L
testosterone	2020	10/2020	processed	1122	RO	10/2020-P2	27.4	28.8	nmol/L
testosterone	2020	10/2020	processed	1034	RO	10/2020-P1	17.9	19.7	nmol/L
testosterone	2020	10/2020	processed	1034	RO	10/2020-P2	27.4	28.7	nmol/L
testosterone	2020	10/2020	processed	1035	RO	10/2020-P1	17.9	18.5	nmol/L
testosterone	2020	10/2020	processed	1035	RO	10/2020-P2	27.4	26.9	nmol/L
testosterone	2020	10/2020	processed	1036	RO	10/2020-P1	17.9	19.3	nmol/L
testosterone	2020	10/2020	processed	1036	RO	10/2020-P2	27.4	27	nmol/L
testosterone	2020	10/2020	processed	1037	RO	10/2020-P1	17.9	20.9	nmol/L
testosterone	2020	10/2020	processed	1037	RO	10/2020-P2	27.4	31.1	nmol/L
testosterone	2020	10/2020	processed	1123	RO	10/2020-P1	17.9	20.3	nmol/L
testosterone	2020	10/2020	processed	1123	RO	10/2020-P2	27.4	30.3	nmol/L
testosterone	2020	10/2020	processed	1124	RO	10/2020-P1	17.9	20	nmol/L
testosterone	2020	10/2020	processed	1124	RO	10/2020-P2	27.4	28	nmol/L
testosterone	2020	10/2020	processed	1125	RO	10/2020-P1	17.9	19.8	nmol/L
testosterone	2020	10/2020	processed	1125	RO	10/2020-P2	27.4	28.1	nmol/L
testosterone	2020	10/2020	processed	1041	RO	10/2020-P1	17.9	19.1	nmol/L
testosterone	2020	10/2020	processed	1041	RO	10/2020-P2	27.4	27.8	nmol/L
testosterone	2020	10/2020	processed	1126	RO	10/2020-P1	17.9	20.1	nmol/L
testosterone	2020	10/2020	processed	1126	RO	10/2020-P2	27.4	27.7	nmol/L
testosterone	2020	10/2020	processed	1042	RO	10/2020-P1	17.9	19.2	nmol/L
testosterone	2020	10/2020	processed	1042	RO	10/2020-P2	27.4	27.6	nmol/L
testosterone	2020	10/2020	processed	1043	RO	10/2020-P1	17.9	18.9	nmol/L
testosterone	2020	10/2020	processed	1043	RO	10/2020-P2	27.4	27.3	nmol/L
testosterone	2020	10/2020	processed	1044	RO	10/2020-P1	17.9	19.2	nmol/L
testosterone	2020	10/2020	processed	1044	RO	10/2020-P2	27.4	29.5	nmol/L
testosterone	2020	10/2020	processed	1127	RO	10/2020-P1	17.9	19.8	nmol/L
testosterone	2020	10/2020	processed	1127	RO	10/2020-P2	27.4	28.2	nmol/L
testosterone	2020	10/2020	processed	1045	RO	10/2020-P1	17.9	20.2	nmol/L
testosterone	2020	10/2020	processed	1045	RO	10/2020-P2	27.4	29.7	nmol/L
testosterone	2020	10/2020	processed	1046	RO	10/2020-P1	17.9	18.4	nmol/L
testosterone	2020	10/2020	processed	1046	RO	10/2020-P2	27.4	27.3	nmol/L
testosterone	2020	10/2020	processed	1128	RO	10/2020-P1	17.9	20.5	nmol/L
testosterone	2020	10/2020	processed	1128	RO	10/2020-P2	27.4	31.5	nmol/L
testosterone	2020	10/2020	processed	1047	RO	10/2020-P1	17.9	20.2	nmol/L
testosterone	2020	10/2020	processed	1047	RO	10/2020-P2	27.4	29.6	nmol/L
testosterone	2020	10/2020	processed	1048	RO	10/2020-P1	17.9	18.9	nmol/L
testosterone	2020	10/2020	processed	1048	RO	10/2020-P2	27.4	27.5	nmol/L
testosterone	2020	10/2020	processed	1129	RO	10/2020-P1	17.9	20.4	nmol/L
testosterone	2020	10/2020	processed	1129	RO	10/2020-P2	27.4	29.8	nmol/L
testosterone	2020	10/2020	processed	1049	RO	10/2020-P1	17.9	20.2	nmol/L
testosterone	2020	10/2020	processed	1049	RO	10/2020-P2	27.4	31	nmol/L
testosterone	2020	10/2020	processed	1050	RO	10/2020-P1	17.9	20.3	nmol/L
testosterone	2020	10/2020	processed	1050	RO	10/2020-P2	27.4	29	nmol/L
testosterone	2020	10/2020	processed	1051	RO	10/2020-P1	17.9	19.5	nmol/L
testosterone	2020	10/2020	processed	1051	RO	10/2020-P2	27.4	27.7	nmol/L
testosterone	2020	10/2020	processed	1052	RO	10/2020-P1	17.9	20.1	nmol/L
testosterone	2020	10/2020	processed	1052	RO	10/2020-P2	27.4	28.2	nmol/L
testosterone	2020	10/2020	processed	1053	RO	10/2020-P1	17.9	19.1	nmol/L
testosterone	2020	10/2020	processed	1053	RO	10/2020-P2	27.4	29	nmol/L
testosterone	2020	10/2020	processed	1130	RO	10/2020-P1	17.9	18.9	nmol/L
testosterone	2020	10/2020	processed	1130	RO	10/2020-P2	27.4	27.2	nmol/L
testosterone	2020	10/2020	processed	1054	RO	10/2020-P1	17.9	19.7	nmol/L
testosterone	2020	10/2020	processed	1054	RO	10/2020-P2	27.4	30.6	nmol/L
testosterone	2020	10/2020	processed	1055	RO	10/2020-P1	17.9	18.5	nmol/L
testosterone	2020	10/2020	processed	1055	RO	10/2020-P2	27.4	28	nmol/L
testosterone	2020	10/2020	processed	1131	RO	10/2020-P1	17.9	19.1	nmol/L
testosterone	2020	10/2020	processed	1131	RO	10/2020-P2	27.4	29.2	nmol/L
testosterone	2020	10/2020	processed	1056	RO	10/2020-P1	17.9	21	nmol/L
testosterone	2020	10/2020	processed	1056	RO	10/2020-P2	27.4	29.9	nmol/L
testosterone	2020	10/2020	processed	1057	RO	10/2020-P1	17.9	20.5	nmol/L
testosterone	2020	10/2020	processed	1057	RO	10/2020-P2	27.4	29	nmol/L
testosterone	2020	10/2020	processed	1132	RO	10/2020-P1	17.9	18.9	nmol/L
testosterone	2020	10/2020	processed	1132	RO	10/2020-P2	27.4	28.1	nmol/L
testosterone	2020	10/2020	processed	1133	RO	10/2020-P1	17.9	18.5	nmol/L
testosterone	2020	10/2020	processed	1133	RO	10/2020-P2	27.4	27.6	nmol/L
testosterone	2020	10/2020	processed	1134	RO	10/2020-P1	17.9	19.7	nmol/L
testosterone	2020	10/2020	processed	1134	RO	10/2020-P2	27.4	28.5	nmol/L
testosterone	2020	10/2020	processed	1135	RO	10/2020-P1	17.9	19.9	nmol/L
testosterone	2020	10/2020	processed	1135	RO	10/2020-P2	27.4	28.6	nmol/L
testosterone	2020	10/2020	processed	1136	RO	10/2020-P1	17.9	20.9	nmol/L
testosterone	2020	10/2020	processed	1136	RO	10/2020-P2	27.4	29.9	nmol/L
testosterone	2020	10/2020	processed	1058	RO	10/2020-P1	17.9	19.7	nmol/L
testosterone	2020	10/2020	processed	1058	RO	10/2020-P2	27.4	28.4	nmol/L
testosterone	2020	10/2020	processed	1137	RO	10/2020-P1	17.9	18.7	nmol/L
testosterone	2020	10/2020	processed	1137	RO	10/2020-P2	27.4	28.2	nmol/L
testosterone	2020	10/2020	processed	1059	RO	10/2020-P1	17.9	18.7	nmol/L
testosterone	2020	10/2020	processed	1059	RO	10/2020-P2	27.4	27	nmol/L
testosterone	2020	10/2020	processed	1060	RO	10/2020-P1	17.9	18.5	nmol/L
testosterone	2020	10/2020	processed	1060	RO	10/2020-P2	27.4	27.4	nmol/L
testosterone	2020	10/2020	processed	1138	RO	10/2020-P1	17.9	19.7	nmol/L
testosterone	2020	10/2020	processed	1138	RO	10/2020-P2	27.4	29.5	nmol/L
testosterone	2020	10/2020	processed	1061	RO	10/2020-P1	17.9	18.1	nmol/L
testosterone	2020	10/2020	processed	1061	RO	10/2020-P2	27.4	26.7	nmol/L
testosterone	2020	10/2020	processed	1139	RO	10/2020-P1	17.9	22.1	nmol/L
testosterone	2020	10/2020	processed	1139	RO	10/2020-P2	27.4	31.3	nmol/L
testosterone	2020	10/2020	processed	1063	RO	10/2020-P1	17.9	19	nmol/L
testosterone	2020	10/2020	processed	1063	RO	10/2020-P2	27.4	28	nmol/L
testosterone	2020	10/2020	processed	1064	RO	10/2020-P1	17.9	18.2	nmol/L
testosterone	2020	10/2020	processed	1064	RO	10/2020-P2	27.4	27.3	nmol/L
testosterone	2020	10/2020	processed	1140	RO	10/2020-P1	17.9	23.7	nmol/L
testosterone	2020	10/2020	processed	1140	RO	10/2020-P2	27.4	28.2	nmol/L
testosterone	2020	10/2020	processed	1065	RO	10/2020-P1	17.9	18.7	nmol/L
testosterone	2020	10/2020	processed	1065	RO	10/2020-P2	27.4	27.1	nmol/L
testosterone	2020	10/2020	processed	1141	RO	10/2020-P1	17.9	20	nmol/L
testosterone	2020	10/2020	processed	1141	RO	10/2020-P2	27.4	30.1	nmol/L
testosterone	2020	10/2020	processed	1066	RO	10/2020-P1	17.9	20.5	nmol/L
testosterone	2020	10/2020	processed	1066	RO	10/2020-P2	27.4	30.5	nmol/L
testosterone	2020	10/2020	processed	1067	RO	10/2020-P1	17.9	17	nmol/L
testosterone	2020	10/2020	processed	1067	RO	10/2020-P2	27.4	25	nmol/L
testosterone	2020	10/2020	processed	1068	RO	10/2020-P1	17.9	18.3	nmol/L
testosterone	2020	10/2020	processed	1068	RO	10/2020-P2	27.4	27.3	nmol/L
testosterone	2020	10/2020	processed	1069	RO	10/2020-P1	17.9	20.6	nmol/L
testosterone	2020	10/2020	processed	1069	RO	10/2020-P2	27.4	30.4	nmol/L
testosterone	2020	10/2020	processed	1142	RO	10/2020-P1	17.9	18.7	nmol/L
testosterone	2020	10/2020	processed	1142	RO	10/2020-P2	27.4	27.4	nmol/L
testosterone	2020	10/2020	processed	1143	RO	10/2020-P1	17.9	18.7	nmol/L
testosterone	2020	10/2020	processed	1143	RO	10/2020-P2	27.4	27	nmol/L
testosterone	2020	10/2020	processed	1070	RO	10/2020-P1	17.9	21.4	nmol/L
testosterone	2020	10/2020	processed	1070	RO	10/2020-P2	27.4	31.6	nmol/L
testosterone	2020	10/2020	processed	1071	RO	10/2020-P1	17.9	19.3	nmol/L
testosterone	2020	10/2020	processed	1071	RO	10/2020-P2	27.4	28.7	nmol/L
testosterone	2020	10/2020	processed	1144	RO	10/2020-P1	17.9	20.5	nmol/L
testosterone	2020	10/2020	processed	1144	RO	10/2020-P2	27.4	29.3	nmol/L
testosterone	2020	10/2020	processed	1072	RO	10/2020-P1	17.9	18.7	nmol/L
testosterone	2020	10/2020	processed	1072	RO	10/2020-P2	27.4	27.4	nmol/L
testosterone	2020	10/2020	processed	1073	RO	10/2020-P1	17.9	20.2	nmol/L
testosterone	2020	10/2020	processed	1073	RO	10/2020-P2	27.4	30	nmol/L
testosterone	2020	10/2020	processed	1145	RO	10/2020-P1	17.9	16.8	nmol/L
testosterone	2020	10/2020	processed	1145	RO	10/2020-P2	27.4	23.6	nmol/L
testosterone	2020	10/2020	processed	1146	RO	10/2020-P1	17.9	19.8	nmol/L
testosterone	2020	10/2020	processed	1146	RO	10/2020-P2	27.4	30.2	nmol/L
testosterone	2020	10/2020	processed	1147	RO	10/2020-P1	17.9	18.8	nmol/L
testosterone	2020	10/2020	processed	1147	RO	10/2020-P2	27.4	28.2	nmol/L
testosterone	2020	10/2020	processed	1075	TH	10/2020-P1	17.9	17.8	nmol/L
testosterone	2020	10/2020	processed	1075	TH	10/2020-P2	27.4	36.2	nmol/L
testosterone	2020	10/2020	processed	1076	TH	10/2020-P1	17.9	17.5	nmol/L
testosterone	2020	10/2020	processed	1076	TH	10/2020-P2	27.4	35	nmol/L
testosterone	2020	10/2020	processed	1077	TH	10/2020-P1	17.9	15.4	nmol/L
testosterone	2020	10/2020	processed	1077	TH	10/2020-P2	27.4	32	nmol/L
testosterone	2020	10/2020	processed	1148	TH	10/2020-P1	17.9	19.9	nmol/L
testosterone	2020	10/2020	processed	1148	TH	10/2020-P2	27.4	37.9	nmol/L
testosterone	2020	10/2020	processed	1149	TH	10/2020-P1	17.9	16	nmol/L
testosterone	2020	10/2020	processed	1149	TH	10/2020-P2	27.4	33.5	nmol/L
testosterone	2020	10/2020	processed	1150	TH	10/2020-P1	17.9	18.6	nmol/L
testosterone	2020	10/2020	processed	1150	TH	10/2020-P2	27.4	35.8	nmol/L
testosterone	2020	10/2020	processed	1151	TH	10/2020-P1	17.9	21.3	nmol/L
testosterone	2020	10/2020	processed	1151	TH	10/2020-P2	27.4	37.6	nmol/L
testosterone	2021	10/2021	native	1105	AB	10/2021-N1	4.39	4.33	nmol/L
testosterone	2021	10/2021	native	1105	AB	10/2021-N2	11.6	12.8	nmol/L
testosterone	2021	10/2021	native	1000	AB	10/2021-N1	4.39	4.93	nmol/L
testosterone	2021	10/2021	native	1000	AB	10/2021-N2	11.6	14.4	nmol/L
testosterone	2021	10/2021	native	1081	AB	10/2021-N1	4.39	4.26	nmol/L
testosterone	2021	10/2021	native	1081	AB	10/2021-N2	11.6	12	nmol/L
testosterone	2021	10/2021	native	1003	AB	10/2021-N1	4.39	4.33	nmol/L
testosterone	2021	10/2021	native	1003	AB	10/2021-N2	11.6	12.5	nmol/L
testosterone	2021	10/2021	native	1082	AB	10/2021-N1	4.39	4.4	nmol/L
testosterone	2021	10/2021	native	1082	AB	10/2021-N2	11.6	12.9	nmol/L
testosterone	2021	10/2021	native	1006	AB	10/2021-N1	4.39	4.06	nmol/L
testosterone	2021	10/2021	native	1006	AB	10/2021-N2	11.6	11.8	nmol/L
testosterone	2021	10/2021	native	1084	AB	10/2021-N1	4.39	4.4	nmol/L
testosterone	2021	10/2021	native	1084	AB	10/2021-N2	11.6	12.8	nmol/L
testosterone	2021	10/2021	native	1007	AB	10/2021-N1	4.39	4.4	nmol/L
testosterone	2021	10/2021	native	1007	AB	10/2021-N2	11.6	12.8	nmol/L
testosterone	2021	10/2021	native	1089	AX	10/2021-N1	4.39	3.5	nmol/L
testosterone	2021	10/2021	native	1089	AX	10/2021-N2	11.6	10.9	nmol/L
testosterone	2021	10/2021	native	1009	AX	10/2021-N1	4.39	3.95	nmol/L
testosterone	2021	10/2021	native	1009	AX	10/2021-N2	11.6	10.6	nmol/L
testosterone	2021	10/2021	native	1010	AX	10/2021-N1	4.39	3.85	nmol/L
testosterone	2021	10/2021	native	1010	AX	10/2021-N2	11.6	11.7	nmol/L
testosterone	2021	10/2021	native	1092	AX	10/2021-N1	4.39	3.95	nmol/L
testosterone	2021	10/2021	native	1092	AX	10/2021-N2	11.6	10.9	nmol/L
testosterone	2021	10/2021	native	1012	AX	10/2021-N1	4.39	3.19	nmol/L
testosterone	2021	10/2021	native	1012	AX	10/2021-N2	11.6	8.63	nmol/L
testosterone	2021	10/2021	native	1152	AX	10/2021-N1	4.39	3.74	nmol/L
testosterone	2021	10/2021	native	1152	AX	10/2021-N2	11.6	10.5	nmol/L
testosterone	2021	10/2021	native	1013	AX	10/2021-N1	4.39	3.81	nmol/L
testosterone	2021	10/2021	native	1013	AX	10/2021-N2	11.6	11.6	nmol/L
testosterone	2021	10/2021	native	1153	AX	10/2021-N1	4.39	3.81	nmol/L
testosterone	2021	10/2021	native	1153	AX	10/2021-N2	11.6	11.8	nmol/L
testosterone	2021	10/2021	native	1154	AX	10/2021-N1	4.39	4.06	nmol/L
testosterone	2021	10/2021	native	1154	AX	10/2021-N2	11.6	12.2	nmol/L
testosterone	2021	10/2021	native	1015	AX	10/2021-N1	4.39	3.95	nmol/L
testosterone	2021	10/2021	native	1015	AX	10/2021-N2	11.6	10.8	nmol/L
testosterone	2021	10/2021	native	1099	AX	10/2021-N1	4.39	15.8	nmol/L
testosterone	2021	10/2021	native	1099	AX	10/2021-N2	11.6	19.9	nmol/L
testosterone	2021	10/2021	native	1017	BE	10/2021-N1	4.39	3.88	nmol/L
testosterone	2021	10/2021	native	1017	BE	10/2021-N2	11.6	9.57	nmol/L
testosterone	2021	10/2021	native	1100	BE	10/2021-N1	4.39	4.09	nmol/L
testosterone	2021	10/2021	native	1100	BE	10/2021-N2	11.6	9.53	nmol/L
testosterone	2021	10/2021	native	1018	BE	10/2021-N1	4.39	3.68	nmol/L
testosterone	2021	10/2021	native	1018	BE	10/2021-N2	11.6	9.5	nmol/L
testosterone	2021	10/2021	native	1101	BE	10/2021-N1	4.39	3.92	nmol/L
testosterone	2021	10/2021	native	1101	BE	10/2021-N2	11.6	9.16	nmol/L
testosterone	2021	10/2021	native	1155	BE	10/2021-N1	4.39	4.16	nmol/L
testosterone	2021	10/2021	native	1155	BE	10/2021-N2	11.6	9.46	nmol/L
testosterone	2021	10/2021	native	1020	BE	10/2021-N1	4.39	3.61	nmol/L
testosterone	2021	10/2021	native	1020	BE	10/2021-N2	11.6	9.12	nmol/L
testosterone	2021	10/2021	native	1021	BE	10/2021-N1	4.39	3.74	nmol/L
testosterone	2021	10/2021	native	1021	BE	10/2021-N2	11.6	9.46	nmol/L
testosterone	2021	10/2021	native	1022	BE	10/2021-N1	4.39	3.81	nmol/L
testosterone	2021	10/2021	native	1022	BE	10/2021-N2	11.6	10.4	nmol/L
testosterone	2021	10/2021	native	1024	BG	10/2021-N1	4.39	2.98	nmol/L
testosterone	2021	10/2021	native	1024	BG	10/2021-N2	11.6	10.7	nmol/L
testosterone	2021	10/2021	native	1025	BG	10/2021-N1	4.39	3.61	nmol/L
testosterone	2021	10/2021	native	1025	BG	10/2021-N2	11.6	11.6	nmol/L
testosterone	2021	10/2021	native	1106	BG	10/2021-N1	4.39	3.95	nmol/L
testosterone	2021	10/2021	native	1106	BG	10/2021-N2	11.6	7.8	nmol/L
testosterone	2021	10/2021	native	1027	BG	10/2021-N1	4.39	3.19	nmol/L
testosterone	2021	10/2021	native	1027	BG	10/2021-N2	11.6	11.1	nmol/L
testosterone	2021	10/2021	native	1111	DG	10/2021-N1	4.39	2.5	nmol/L
testosterone	2021	10/2021	native	1111	DG	10/2021-N2	11.6	7.11	nmol/L
testosterone	2021	10/2021	native	1112	DG	10/2021-N1	4.39	3.08	nmol/L
testosterone	2021	10/2021	native	1112	DG	10/2021-N2	11.6	6.93	nmol/L
testosterone	2021	10/2021	native	1113	DG	10/2021-N1	4.39	2.85	nmol/L
testosterone	2021	10/2021	native	1113	DG	10/2021-N2	11.6	7.11	nmol/L
testosterone	2021	10/2021	native	1114	DG	10/2021-N1	4.39	3.68	nmol/L
testosterone	2021	10/2021	native	1114	DG	10/2021-N2	11.6	9.4	nmol/L
testosterone	2021	10/2021	native	1028	DG	10/2021-N1	4.39	3.54	nmol/L
testosterone	2021	10/2021	native	1028	DG	10/2021-N2	11.6	7.84	nmol/L
testosterone	2021	10/2021	native	1115	DG	10/2021-N1	4.39	2.94	nmol/L
testosterone	2021	10/2021	native	1115	DG	10/2021-N2	11.6	9.5	nmol/L
testosterone	2021	10/2021	native	1117	DG	10/2021-N1	4.39	3.71	nmol/L
testosterone	2021	10/2021	native	1117	DG	10/2021-N2	11.6	9.19	nmol/L
testosterone	2021	10/2021	native	1029	DG	10/2021-N1	4.39	2.7	nmol/L
testosterone	2021	10/2021	native	1029	DG	10/2021-N2	11.6	6.93	nmol/L
testosterone	2021	10/2021	native	1030	DG	10/2021-N1	4.39	0.074	nmol/L
testosterone	2021	10/2021	native	1030	DG	10/2021-N2	11.6	0.227	nmol/L
testosterone	2021	10/2021	native	1156	DG	10/2021-N1	4.39	4.37	nmol/L
testosterone	2021	10/2021	native	1156	DG	10/2021-N2	11.6	9.05	nmol/L
testosterone	2021	10/2021	native	1031	RO	10/2021-N1	4.39	3.54	nmol/L
testosterone	2021	10/2021	native	1031	RO	10/2021-N2	11.6	11.1	nmol/L
testosterone	2021	10/2021	native	1032	RO	10/2021-N1	4.39	3.41	nmol/L
testosterone	2021	10/2021	native	1032	RO	10/2021-N2	11.6	11	nmol/L
testosterone	2021	10/2021	native	1033	RO	10/2021-N1	4.39	4.02	nmol/L
testosterone	2021	10/2021	native	1033	RO	10/2021-N2	11.6	11.5	nmol/L
testosterone	2021	10/2021	native	1034	RO	10/2021-N1	4.39	3.99	nmol/L
testosterone	2021	10/2021	native	1034	RO	10/2021-N2	11.6	11.9	nmol/L
testosterone	2021	10/2021	native	1035	RO	10/2021-N1	4.39	3.37	nmol/L
testosterone	2021	10/2021	native	1035	RO	10/2021-N2	11.6	10.9	nmol/L
testosterone	2021	10/2021	native	1036	RO	10/2021-N1	4.39	4.06	nmol/L
testosterone	2021	10/2021	native	1036	RO	10/2021-N2	11.6	12	nmol/L
testosterone	2021	10/2021	native	1037	RO	10/2021-N1	4.39	4.3	nmol/L
testosterone	2021	10/2021	native	1037	RO	10/2021-N2	11.6	12.3	nmol/L
testosterone	2021	10/2021	native	1157	RO	10/2021-N1	4.39	3.74	nmol/L
testosterone	2021	10/2021	native	1157	RO	10/2021-N2	11.6	11.2	nmol/L
testosterone	2021	10/2021	native	1123	RO	10/2021-N1	4.39	3.92	nmol/L
testosterone	2021	10/2021	native	1123	RO	10/2021-N2	11.6	11.5	nmol/L
testosterone	2021	10/2021	native	1158	RO	10/2021-N1	4.39	3.77	nmol/L
testosterone	2021	10/2021	native	1158	RO	10/2021-N2	11.6	11.3	nmol/L
testosterone	2021	10/2021	native	1039	RO	10/2021-N1	4.39	3.73	nmol/L
testosterone	2021	10/2021	native	1039	RO	10/2021-N2	11.6	11.5	nmol/L
testosterone	2021	10/2021	native	1040	RO	10/2021-N1	4.39	3.71	nmol/L
testosterone	2021	10/2021	native	1040	RO	10/2021-N2	11.6	10.8	nmol/L
testosterone	2021	10/2021	native	1041	RO	10/2021-N1	4.39	3.85	nmol/L
testosterone	2021	10/2021	native	1041	RO	10/2021-N2	11.6	11.1	nmol/L
testosterone	2021	10/2021	native	1042	RO	10/2021-N1	4.39	3.34	nmol/L
testosterone	2021	10/2021	native	1042	RO	10/2021-N2	11.6	10.7	nmol/L
testosterone	2021	10/2021	native	1044	RO	10/2021-N1	4.39	3.81	nmol/L
testosterone	2021	10/2021	native	1044	RO	10/2021-N2	11.6	13.8	nmol/L
testosterone	2021	10/2021	native	1045	RO	10/2021-N1	4.39	3.78	nmol/L
testosterone	2021	10/2021	native	1045	RO	10/2021-N2	11.6	11.5	nmol/L
testosterone	2021	10/2021	native	1046	RO	10/2021-N1	4.39	3.88	nmol/L
testosterone	2021	10/2021	native	1046	RO	10/2021-N2	11.6	11.7	nmol/L
testosterone	2021	10/2021	native	1047	RO	10/2021-N1	4.39	3.68	nmol/L
testosterone	2021	10/2021	native	1047	RO	10/2021-N2	11.6	11.3	nmol/L
testosterone	2021	10/2021	native	1129	RO	10/2021-N1	4.39	3.57	nmol/L
testosterone	2021	10/2021	native	1129	RO	10/2021-N2	11.6	10.7	nmol/L
testosterone	2021	10/2021	native	1050	RO	10/2021-N1	4.39	4.13	nmol/L
testosterone	2021	10/2021	native	1050	RO	10/2021-N2	11.6	12	nmol/L
testosterone	2021	10/2021	native	1051	RO	10/2021-N1	4.39	3.64	nmol/L
testosterone	2021	10/2021	native	1051	RO	10/2021-N2	11.6	11.6	nmol/L
testosterone	2021	10/2021	native	1052	RO	10/2021-N1	4.39	3.64	nmol/L
testosterone	2021	10/2021	native	1052	RO	10/2021-N2	11.6	10.7	nmol/L
testosterone	2021	10/2021	native	1053	RO	10/2021-N1	4.39	3.88	nmol/L
testosterone	2021	10/2021	native	1053	RO	10/2021-N2	11.6	11.3	nmol/L
testosterone	2021	10/2021	native	1130	RO	10/2021-N1	4.39	4	nmol/L
testosterone	2021	10/2021	native	1130	RO	10/2021-N2	11.6	12.2	nmol/L
testosterone	2021	10/2021	native	1054	RO	10/2021-N1	4.39	3.78	nmol/L
testosterone	2021	10/2021	native	1054	RO	10/2021-N2	11.6	11.3	nmol/L
testosterone	2021	10/2021	native	1055	RO	10/2021-N1	4.39	4.02	nmol/L
testosterone	2021	10/2021	native	1055	RO	10/2021-N2	11.6	11.4	nmol/L
testosterone	2021	10/2021	native	1056	RO	10/2021-N1	4.39	4.26	nmol/L
testosterone	2021	10/2021	native	1056	RO	10/2021-N2	11.6	11.9	nmol/L
testosterone	2021	10/2021	native	1057	RO	10/2021-N1	4.39	3.78	nmol/L
testosterone	2021	10/2021	native	1057	RO	10/2021-N2	11.6	11.7	nmol/L
testosterone	2021	10/2021	native	1132	RO	10/2021-N1	4.39	3.8	nmol/L
testosterone	2021	10/2021	native	1132	RO	10/2021-N2	11.6	11.2	nmol/L
testosterone	2021	10/2021	native	1134	RO	10/2021-N1	4.39	3.5	nmol/L
testosterone	2021	10/2021	native	1134	RO	10/2021-N2	11.6	10.9	nmol/L
testosterone	2021	10/2021	native	1058	RO	10/2021-N1	4.39	3.64	nmol/L
testosterone	2021	10/2021	native	1058	RO	10/2021-N2	11.6	11	nmol/L
testosterone	2021	10/2021	native	1059	RO	10/2021-N1	4.39	3.88	nmol/L
testosterone	2021	10/2021	native	1059	RO	10/2021-N2	11.6	10.9	nmol/L
testosterone	2021	10/2021	native	1060	RO	10/2021-N1	4.39	3.78	nmol/L
testosterone	2021	10/2021	native	1060	RO	10/2021-N2	11.6	11.4	nmol/L
testosterone	2021	10/2021	native	1138	RO	10/2021-N1	4.39	3.17	nmol/L
testosterone	2021	10/2021	native	1138	RO	10/2021-N2	11.6	10.6	nmol/L
testosterone	2021	10/2021	native	1061	RO	10/2021-N1	4.39	3.68	nmol/L
testosterone	2021	10/2021	native	1061	RO	10/2021-N2	11.6	11.3	nmol/L
testosterone	2021	10/2021	native	1139	RO	10/2021-N1	4.39	3.29	nmol/L
testosterone	2021	10/2021	native	1139	RO	10/2021-N2	11.6	10.3	nmol/L
testosterone	2021	10/2021	native	1062	RO	10/2021-N1	4.39	3.64	nmol/L
testosterone	2021	10/2021	native	1062	RO	10/2021-N2	11.6	11.5	nmol/L
testosterone	2021	10/2021	native	1063	RO	10/2021-N1	4.39	4.16	nmol/L
testosterone	2021	10/2021	native	1063	RO	10/2021-N2	11.6	12	nmol/L
testosterone	2021	10/2021	native	1140	RO	10/2021-N1	4.39	3.36	nmol/L
testosterone	2021	10/2021	native	1140	RO	10/2021-N2	11.6	10.3	nmol/L
testosterone	2021	10/2021	native	1065	RO	10/2021-N1	4.39	4.09	nmol/L
testosterone	2021	10/2021	native	1065	RO	10/2021-N2	11.6	11.8	nmol/L
testosterone	2021	10/2021	native	1067	RO	10/2021-N1	4.39	3.5	nmol/L
testosterone	2021	10/2021	native	1067	RO	10/2021-N2	11.6	10.9	nmol/L
testosterone	2021	10/2021	native	1159	RO	10/2021-N1	4.39	3.42	nmol/L
testosterone	2021	10/2021	native	1159	RO	10/2021-N2	11.6	10.3	nmol/L
testosterone	2021	10/2021	native	1068	RO	10/2021-N1	4.39	3.55	nmol/L
testosterone	2021	10/2021	native	1068	RO	10/2021-N2	11.6	10.8	nmol/L
testosterone	2021	10/2021	native	1069	RO	10/2021-N1	4.39	4.23	nmol/L
testosterone	2021	10/2021	native	1069	RO	10/2021-N2	11.6	12.3	nmol/L
testosterone	2021	10/2021	native	1070	RO	10/2021-N1	4.39	3.95	nmol/L
testosterone	2021	10/2021	native	1070	RO	10/2021-N2	11.6	11.8	nmol/L
testosterone	2021	10/2021	native	1071	RO	10/2021-N1	4.39	3.43	nmol/L
testosterone	2021	10/2021	native	1071	RO	10/2021-N2	11.6	11.2	nmol/L
testosterone	2021	10/2021	native	1072	RO	10/2021-N1	4.39	3.61	nmol/L
testosterone	2021	10/2021	native	1072	RO	10/2021-N2	11.6	11	nmol/L
testosterone	2021	10/2021	native	1160	RO	10/2021-N1	4.39	3.61	nmol/L
testosterone	2021	10/2021	native	1160	RO	10/2021-N2	11.6	11	nmol/L
testosterone	2021	10/2021	processed	1105	AB	10/2021-P1	24	22	nmol/L
testosterone	2021	10/2021	processed	1105	AB	10/2021-P2	28.4	27.9	nmol/L
testosterone	2021	10/2021	processed	1107	AB	10/2021-P1	24	20.9	nmol/L
testosterone	2021	10/2021	processed	1107	AB	10/2021-P2	28.4	25.8	nmol/L
testosterone	2021	10/2021	processed	1000	AB	10/2021-P1	24	22.8	nmol/L
testosterone	2021	10/2021	processed	1000	AB	10/2021-P2	28.4	27.3	nmol/L
testosterone	2021	10/2021	processed	1080	AB	10/2021-P1	24	20.2	nmol/L
testosterone	2021	10/2021	processed	1080	AB	10/2021-P2	28.4	25.4	nmol/L
testosterone	2021	10/2021	processed	1001	AB	10/2021-P1	24	21	nmol/L
testosterone	2021	10/2021	processed	1001	AB	10/2021-P2	28.4	25.8	nmol/L
testosterone	2021	10/2021	processed	1081	AB	10/2021-P1	24	20.7	nmol/L
testosterone	2021	10/2021	processed	1081	AB	10/2021-P2	28.4	24.8	nmol/L
testosterone	2021	10/2021	processed	1003	AB	10/2021-P1	24	20.9	nmol/L
testosterone	2021	10/2021	processed	1003	AB	10/2021-P2	28.4	26.7	nmol/L
testosterone	2021	10/2021	processed	1082	AB	10/2021-P1	24	22.2	nmol/L
testosterone	2021	10/2021	processed	1082	AB	10/2021-P2	28.4	25.7	nmol/L
testosterone	2021	10/2021	processed	1131	AB	10/2021-P1	24	21.9	nmol/L
testosterone	2021	10/2021	processed	1131	AB	10/2021-P2	28.4	26.2	nmol/L
testosterone	2021	10/2021	processed	1004	AB	10/2021-P1	24	4.78	nmol/L
testosterone	2021	10/2021	processed	1004	AB	10/2021-P2	28.4	14.2	nmol/L
testosterone	2021	10/2021	processed	1083	AB	10/2021-P1	24	24.3	nmol/L
testosterone	2021	10/2021	processed	1083	AB	10/2021-P2	28.4	29	nmol/L
testosterone	2021	10/2021	processed	1006	AB	10/2021-P1	24	19.4	nmol/L
testosterone	2021	10/2021	processed	1006	AB	10/2021-P2	28.4	23.8	nmol/L
testosterone	2021	10/2021	processed	1064	AB	10/2021-P1	24	22	nmol/L
testosterone	2021	10/2021	processed	1064	AB	10/2021-P2	28.4	26.4	nmol/L
testosterone	2021	10/2021	processed	1084	AB	10/2021-P1	24	22.4	nmol/L
testosterone	2021	10/2021	processed	1084	AB	10/2021-P2	28.4	27.8	nmol/L
testosterone	2021	10/2021	processed	1085	AB	10/2021-P1	24	21.7	nmol/L
testosterone	2021	10/2021	processed	1085	AB	10/2021-P2	28.4	26.2	nmol/L
testosterone	2021	10/2021	processed	1007	AB	10/2021-P1	24	21.8	nmol/L
testosterone	2021	10/2021	processed	1007	AB	10/2021-P2	28.4	26.4	nmol/L
testosterone	2021	10/2021	processed	1086	AB	10/2021-P1	24	24	nmol/L
testosterone	2021	10/2021	processed	1086	AB	10/2021-P2	28.4	31	nmol/L
testosterone	2021	10/2021	processed	1087	AB	10/2021-P1	24	24.3	nmol/L
testosterone	2021	10/2021	processed	1087	AB	10/2021-P2	28.4	27.8	nmol/L
testosterone	2021	10/2021	processed	1089	AX	10/2021-P1	24	20.3	nmol/L
testosterone	2021	10/2021	processed	1089	AX	10/2021-P2	28.4	23.4	nmol/L
testosterone	2021	10/2021	processed	1009	AX	10/2021-P1	24	22.4	nmol/L
testosterone	2021	10/2021	processed	1009	AX	10/2021-P2	28.4	26.8	nmol/L
testosterone	2021	10/2021	processed	1090	AX	10/2021-P1	24	23.7	nmol/L
testosterone	2021	10/2021	processed	1090	AX	10/2021-P2	28.4	33.6	nmol/L
testosterone	2021	10/2021	processed	1010	AX	10/2021-P1	24	21.4	nmol/L
testosterone	2021	10/2021	processed	1010	AX	10/2021-P2	28.4	25.6	nmol/L
testosterone	2021	10/2021	processed	1092	AX	10/2021-P1	24	21.3	nmol/L
testosterone	2021	10/2021	processed	1092	AX	10/2021-P2	28.4	26.6	nmol/L
testosterone	2021	10/2021	processed	1012	AX	10/2021-P1	24	17.4	nmol/L
testosterone	2021	10/2021	processed	1012	AX	10/2021-P2	28.4	21.9	nmol/L
testosterone	2021	10/2021	processed	1093	AX	10/2021-P1	24	18.8	nmol/L
testosterone	2021	10/2021	processed	1093	AX	10/2021-P2	28.4	22.4	nmol/L
testosterone	2021	10/2021	processed	1094	AX	10/2021-P1	24	20.5	nmol/L
testosterone	2021	10/2021	processed	1094	AX	10/2021-P2	28.4	25.8	nmol/L
testosterone	2021	10/2021	processed	1013	AX	10/2021-P1	24	22.6	nmol/L
testosterone	2021	10/2021	processed	1013	AX	10/2021-P2	28.4	25.6	nmol/L
testosterone	2021	10/2021	processed	1097	AX	10/2021-P1	24	23.1	nmol/L
testosterone	2021	10/2021	processed	1097	AX	10/2021-P2	28.4	25.7	nmol/L
testosterone	2021	10/2021	processed	1154	AX	10/2021-P1	24	19	nmol/L
testosterone	2021	10/2021	processed	1154	AX	10/2021-P2	28.4	23.6	nmol/L
testosterone	2021	10/2021	processed	1098	AX	10/2021-P1	24	20.7	nmol/L
testosterone	2021	10/2021	processed	1098	AX	10/2021-P2	28.4	25.3	nmol/L
testosterone	2021	10/2021	processed	1015	AX	10/2021-P1	24	20.3	nmol/L
testosterone	2021	10/2021	processed	1015	AX	10/2021-P2	28.4	24.6	nmol/L
testosterone	2021	10/2021	processed	1099	AX	10/2021-P1	24	15.8	nmol/L
testosterone	2021	10/2021	processed	1099	AX	10/2021-P2	28.4	19.9	nmol/L
testosterone	2021	10/2021	processed	1161	AX	10/2021-P1	24	20	nmol/L
testosterone	2021	10/2021	processed	1161	AX	10/2021-P2	28.4	22.9	nmol/L
testosterone	2021	10/2021	processed	1016	BE	10/2021-P1	24	22.7	nmol/L
testosterone	2021	10/2021	processed	1016	BE	10/2021-P2	28.4	26.9	nmol/L
testosterone	2021	10/2021	processed	1100	BE	10/2021-P1	24	21.8	nmol/L
testosterone	2021	10/2021	processed	1100	BE	10/2021-P2	28.4	26.7	nmol/L
testosterone	2021	10/2021	processed	1018	BE	10/2021-P1	24	22.1	nmol/L
testosterone	2021	10/2021	processed	1018	BE	10/2021-P2	28.4	27.4	nmol/L
testosterone	2021	10/2021	processed	1019	BE	10/2021-P1	24	25.1	nmol/L
testosterone	2021	10/2021	processed	1019	BE	10/2021-P2	28.4	31.3	nmol/L
testosterone	2021	10/2021	processed	1101	BE	10/2021-P1	24	22.8	nmol/L
testosterone	2021	10/2021	processed	1101	BE	10/2021-P2	28.4	26	nmol/L
testosterone	2021	10/2021	processed	1020	BE	10/2021-P1	24	21.3	nmol/L
testosterone	2021	10/2021	processed	1020	BE	10/2021-P2	28.4	27	nmol/L
testosterone	2021	10/2021	processed	1102	BE	10/2021-P1	24	24.3	nmol/L
testosterone	2021	10/2021	processed	1102	BE	10/2021-P2	28.4	30.2	nmol/L
testosterone	2021	10/2021	processed	1021	BE	10/2021-P1	24	20.9	nmol/L
testosterone	2021	10/2021	processed	1021	BE	10/2021-P2	28.4	26.8	nmol/L
testosterone	2021	10/2021	processed	1022	BE	10/2021-P1	24	24.3	nmol/L
testosterone	2021	10/2021	processed	1022	BE	10/2021-P2	28.4	30.4	nmol/L
testosterone	2021	10/2021	processed	1162	BE	10/2021-P1	24	25.7	nmol/L
testosterone	2021	10/2021	processed	1162	BE	10/2021-P2	28.4	29.6	nmol/L
testosterone	2021	10/2021	processed	1103	BE	10/2021-P1	24	22.2	nmol/L
testosterone	2021	10/2021	processed	1103	BE	10/2021-P2	28.4	27.7	nmol/L
testosterone	2021	10/2021	processed	1024	BG	10/2021-P1	24	14.6	nmol/L
testosterone	2021	10/2021	processed	1024	BG	10/2021-P2	28.4	20	nmol/L
testosterone	2021	10/2021	processed	1025	BG	10/2021-P1	24	18.9	nmol/L
testosterone	2021	10/2021	processed	1025	BG	10/2021-P2	28.4	21.8	nmol/L
testosterone	2021	10/2021	processed	1104	BG	10/2021-P1	24	21.9	nmol/L
testosterone	2021	10/2021	processed	1104	BG	10/2021-P2	28.4	24.8	nmol/L
testosterone	2021	10/2021	processed	1106	BG	10/2021-P1	24	21.5	nmol/L
testosterone	2021	10/2021	processed	1106	BG	10/2021-P2	28.4	29	nmol/L
testosterone	2021	10/2021	processed	1027	BG	10/2021-P1	24	21.5	nmol/L
testosterone	2021	10/2021	processed	1027	BG	10/2021-P2	28.4	24.1	nmol/L
testosterone	2021	10/2021	processed	1109	DG	10/2021-P1	24	21.5	nmol/L
testosterone	2021	10/2021	processed	1109	DG	10/2021-P2	28.4	24.5	nmol/L
testosterone	2021	10/2021	processed	1111	DG	10/2021-P1	24	19.7	nmol/L
testosterone	2021	10/2021	processed	1111	DG	10/2021-P2	28.4	28.7	nmol/L
testosterone	2021	10/2021	processed	1112	DG	10/2021-P1	24	20	nmol/L
testosterone	2021	10/2021	processed	1112	DG	10/2021-P2	28.4	28.4	nmol/L
testosterone	2021	10/2021	processed	1113	DG	10/2021-P1	24	20.2	nmol/L
testosterone	2021	10/2021	processed	1113	DG	10/2021-P2	28.4	27.8	nmol/L
testosterone	2021	10/2021	processed	1114	DG	10/2021-P1	24	21.3	nmol/L
testosterone	2021	10/2021	processed	1114	DG	10/2021-P2	28.4	26.7	nmol/L
testosterone	2021	10/2021	processed	1028	DG	10/2021-P1	24	20.8	nmol/L
testosterone	2021	10/2021	processed	1028	DG	10/2021-P2	28.4	34.1	nmol/L
testosterone	2021	10/2021	processed	1115	DG	10/2021-P1	24	21	nmol/L
testosterone	2021	10/2021	processed	1115	DG	10/2021-P2	28.4	25.2	nmol/L
testosterone	2021	10/2021	processed	1116	DG	10/2021-P1	24	26.3	nmol/L
testosterone	2021	10/2021	processed	1116	DG	10/2021-P2	28.4	37.2	nmol/L
testosterone	2021	10/2021	processed	1117	DG	10/2021-P1	24	19.6	nmol/L
testosterone	2021	10/2021	processed	1117	DG	10/2021-P2	28.4	25.3	nmol/L
testosterone	2021	10/2021	processed	1118	DG	10/2021-P1	24	20.7	nmol/L
testosterone	2021	10/2021	processed	1118	DG	10/2021-P2	28.4	24	nmol/L
testosterone	2021	10/2021	processed	1119	DG	10/2021-P1	24	19.9	nmol/L
testosterone	2021	10/2021	processed	1119	DG	10/2021-P2	28.4	23.9	nmol/L
testosterone	2021	10/2021	processed	1156	DG	10/2021-P1	24	37.2	nmol/L
testosterone	2021	10/2021	processed	1156	DG	10/2021-P2	28.4	43.7	nmol/L
testosterone	2021	10/2021	processed	1031	RO	10/2021-P1	24	23.3	nmol/L
testosterone	2021	10/2021	processed	1031	RO	10/2021-P2	28.4	28.1	nmol/L
testosterone	2021	10/2021	processed	1121	RO	10/2021-P1	24	23.7	nmol/L
testosterone	2021	10/2021	processed	1121	RO	10/2021-P2	28.4	29.2	nmol/L
testosterone	2021	10/2021	processed	1032	RO	10/2021-P1	24	22.9	nmol/L
testosterone	2021	10/2021	processed	1032	RO	10/2021-P2	28.4	28.6	nmol/L
testosterone	2021	10/2021	processed	1033	RO	10/2021-P1	24	24.5	nmol/L
testosterone	2021	10/2021	processed	1033	RO	10/2021-P2	28.4	30.7	nmol/L
testosterone	2021	10/2021	processed	1122	RO	10/2021-P1	24	24.4	nmol/L
testosterone	2021	10/2021	processed	1122	RO	10/2021-P2	28.4	30.1	nmol/L
testosterone	2021	10/2021	processed	1034	RO	10/2021-P1	24	25.3	nmol/L
testosterone	2021	10/2021	processed	1034	RO	10/2021-P2	28.4	32.1	nmol/L
testosterone	2021	10/2021	processed	1035	RO	10/2021-P1	24	22.8	nmol/L
testosterone	2021	10/2021	processed	1035	RO	10/2021-P2	28.4	28.9	nmol/L
testosterone	2021	10/2021	processed	1036	RO	10/2021-P1	24	23.5	nmol/L
testosterone	2021	10/2021	processed	1036	RO	10/2021-P2	28.4	27.9	nmol/L
testosterone	2021	10/2021	processed	1037	RO	10/2021-P1	24	27	nmol/L
testosterone	2021	10/2021	processed	1037	RO	10/2021-P2	28.4	35	nmol/L
testosterone	2021	10/2021	processed	1123	RO	10/2021-P1	24	23.8	nmol/L
testosterone	2021	10/2021	processed	1123	RO	10/2021-P2	28.4	29.1	nmol/L
testosterone	2021	10/2021	processed	1125	RO	10/2021-P1	24	23.9	nmol/L
testosterone	2021	10/2021	processed	1125	RO	10/2021-P2	28.4	28.1	nmol/L
testosterone	2021	10/2021	processed	1041	RO	10/2021-P1	24	24.1	nmol/L
testosterone	2021	10/2021	processed	1041	RO	10/2021-P2	28.4	29.8	nmol/L
testosterone	2021	10/2021	processed	1042	RO	10/2021-P1	24	23.4	nmol/L
testosterone	2021	10/2021	processed	1042	RO	10/2021-P2	28.4	28.9	nmol/L
testosterone	2021	10/2021	processed	1043	RO	10/2021-P1	24	23.5	nmol/L
testosterone	2021	10/2021	processed	1043	RO	10/2021-P2	28.4	29.6	nmol/L
testosterone	2021	10/2021	processed	1044	RO	10/2021-P1	24	23.7	nmol/L
testosterone	2021	10/2021	processed	1044	RO	10/2021-P2	28.4	30.5	nmol/L
testosterone	2021	10/2021	processed	1127	RO	10/2021-P1	24	24.4	nmol/L
testosterone	2021	10/2021	processed	1127	RO	10/2021-P2	28.4	30.3	nmol/L
testosterone	2021	10/2021	processed	1045	RO	10/2021-P1	24	23.8	nmol/L
testosterone	2021	10/2021	processed	1045	RO	10/2021-P2	28.4	28.9	nmol/L
testosterone	2021	10/2021	processed	1046	RO	10/2021-P1	24	25.1	nmol/L
testosterone	2021	10/2021	processed	1046	RO	10/2021-P2	28.4	31.4	nmol/L
testosterone	2021	10/2021	processed	1128	RO	10/2021-P1	24	23.6	nmol/L
testosterone	2021	10/2021	processed	1128	RO	10/2021-P2	28.4	28.4	nmol/L
testosterone	2021	10/2021	processed	1047	RO	10/2021-P1	24	24.4	nmol/L
testosterone	2021	10/2021	processed	1047	RO	10/2021-P2	28.4	29.2	nmol/L
testosterone	2021	10/2021	processed	1048	RO	10/2021-P1	24	24.3	nmol/L
testosterone	2021	10/2021	processed	1048	RO	10/2021-P2	28.4	29.5	nmol/L
testosterone	2021	10/2021	processed	1129	RO	10/2021-P1	24	23.4	nmol/L
testosterone	2021	10/2021	processed	1129	RO	10/2021-P2	28.4	28.5	nmol/L
testosterone	2021	10/2021	processed	1049	RO	10/2021-P1	24	25.6	nmol/L
testosterone	2021	10/2021	processed	1049	RO	10/2021-P2	28.4	32.1	nmol/L
testosterone	2021	10/2021	processed	1050	RO	10/2021-P1	24	24.8	nmol/L
testosterone	2021	10/2021	processed	1050	RO	10/2021-P2	28.4	30.5	nmol/L
testosterone	2021	10/2021	processed	1051	RO	10/2021-P1	24	23.7	nmol/L
testosterone	2021	10/2021	processed	1051	RO	10/2021-P2	28.4	30.1	nmol/L
testosterone	2021	10/2021	processed	1052	RO	10/2021-P1	24	22.3	nmol/L
testosterone	2021	10/2021	processed	1052	RO	10/2021-P2	28.4	28.9	nmol/L
testosterone	2021	10/2021	processed	1053	RO	10/2021-P1	24	24	nmol/L
testosterone	2021	10/2021	processed	1053	RO	10/2021-P2	28.4	30.7	nmol/L
testosterone	2021	10/2021	processed	1130	RO	10/2021-P1	24	25.8	nmol/L
testosterone	2021	10/2021	processed	1130	RO	10/2021-P2	28.4	31	nmol/L
testosterone	2021	10/2021	processed	1054	RO	10/2021-P1	24	23.2	nmol/L
testosterone	2021	10/2021	processed	1054	RO	10/2021-P2	28.4	28.3	nmol/L
testosterone	2021	10/2021	processed	1055	RO	10/2021-P1	24	23.3	nmol/L
testosterone	2021	10/2021	processed	1055	RO	10/2021-P2	28.4	29.4	nmol/L
testosterone	2021	10/2021	processed	1163	RO	10/2021-P1	24	23.8	nmol/L
testosterone	2021	10/2021	processed	1163	RO	10/2021-P2	28.4	28.3	nmol/L
testosterone	2021	10/2021	processed	1056	RO	10/2021-P1	24	25.6	nmol/L
testosterone	2021	10/2021	processed	1056	RO	10/2021-P2	28.4	32.1	nmol/L
testosterone	2021	10/2021	processed	1057	RO	10/2021-P1	24	24.6	nmol/L
testosterone	2021	10/2021	processed	1057	RO	10/2021-P2	28.4	29.7	nmol/L
testosterone	2021	10/2021	processed	1132	RO	10/2021-P1	24	23.9	nmol/L
testosterone	2021	10/2021	processed	1132	RO	10/2021-P2	28.4	29.3	nmol/L
testosterone	2021	10/2021	processed	1133	RO	10/2021-P1	24	23.7	nmol/L
testosterone	2021	10/2021	processed	1133	RO	10/2021-P2	28.4	29.7	nmol/L
testosterone	2021	10/2021	processed	1134	RO	10/2021-P1	24	22.1	nmol/L
testosterone	2021	10/2021	processed	1134	RO	10/2021-P2	28.4	27.6	nmol/L
testosterone	2021	10/2021	processed	1135	RO	10/2021-P1	24	26	nmol/L
testosterone	2021	10/2021	processed	1135	RO	10/2021-P2	28.4	32.4	nmol/L
testosterone	2021	10/2021	processed	1058	RO	10/2021-P1	24	27.8	nmol/L
testosterone	2021	10/2021	processed	1058	RO	10/2021-P2	28.4	36.1	nmol/L
testosterone	2021	10/2021	processed	1137	RO	10/2021-P1	24	22.8	nmol/L
testosterone	2021	10/2021	processed	1137	RO	10/2021-P2	28.4	28.8	nmol/L
testosterone	2021	10/2021	processed	1059	RO	10/2021-P1	24	23.5	nmol/L
testosterone	2021	10/2021	processed	1059	RO	10/2021-P2	28.4	30	nmol/L
testosterone	2021	10/2021	processed	1060	RO	10/2021-P1	24	23.6	nmol/L
testosterone	2021	10/2021	processed	1060	RO	10/2021-P2	28.4	29.2	nmol/L
testosterone	2021	10/2021	processed	1138	RO	10/2021-P1	24	22.8	nmol/L
testosterone	2021	10/2021	processed	1138	RO	10/2021-P2	28.4	28.7	nmol/L
testosterone	2021	10/2021	processed	1061	RO	10/2021-P1	24	24.1	nmol/L
testosterone	2021	10/2021	processed	1061	RO	10/2021-P2	28.4	29.8	nmol/L
testosterone	2021	10/2021	processed	1139	RO	10/2021-P1	24	22.3	nmol/L
testosterone	2021	10/2021	processed	1139	RO	10/2021-P2	28.4	28.5	nmol/L
testosterone	2021	10/2021	processed	1063	RO	10/2021-P1	24	26.1	nmol/L
testosterone	2021	10/2021	processed	1063	RO	10/2021-P2	28.4	31.5	nmol/L
testosterone	2021	10/2021	processed	1140	RO	10/2021-P1	24	23.4	nmol/L
testosterone	2021	10/2021	processed	1140	RO	10/2021-P2	28.4	29.6	nmol/L
testosterone	2021	10/2021	processed	1065	RO	10/2021-P1	24	23.4	nmol/L
testosterone	2021	10/2021	processed	1065	RO	10/2021-P2	28.4	29.6	nmol/L
testosterone	2021	10/2021	processed	1141	RO	10/2021-P1	24	23.8	nmol/L
testosterone	2021	10/2021	processed	1141	RO	10/2021-P2	28.4	29.4	nmol/L
testosterone	2021	10/2021	processed	1066	RO	10/2021-P1	24	21.3	nmol/L
testosterone	2021	10/2021	processed	1066	RO	10/2021-P2	28.4	26.4	nmol/L
testosterone	2021	10/2021	processed	1067	RO	10/2021-P1	24	23.2	nmol/L
testosterone	2021	10/2021	processed	1067	RO	10/2021-P2	28.4	28.4	nmol/L
testosterone	2021	10/2021	processed	1068	RO	10/2021-P1	24	26.3	nmol/L
testosterone	2021	10/2021	processed	1068	RO	10/2021-P2	28.4	33.6	nmol/L
testosterone	2021	10/2021	processed	1069	RO	10/2021-P1	24	24.5	nmol/L
testosterone	2021	10/2021	processed	1069	RO	10/2021-P2	28.4	31.6	nmol/L
testosterone	2021	10/2021	processed	1142	RO	10/2021-P1	24	23.2	nmol/L
testosterone	2021	10/2021	processed	1142	RO	10/2021-P2	28.4	28.8	nmol/L
testosterone	2021	10/2021	processed	1164	RO	10/2021-P1	24	24.7	nmol/L
testosterone	2021	10/2021	processed	1164	RO	10/2021-P2	28.4	30.9	nmol/L
testosterone	2021	10/2021	processed	1143	RO	10/2021-P1	24	23.6	nmol/L
testosterone	2021	10/2021	processed	1143	RO	10/2021-P2	28.4	30	nmol/L
testosterone	2021	10/2021	processed	1070	RO	10/2021-P1	24	23	nmol/L
testosterone	2021	10/2021	processed	1070	RO	10/2021-P2	28.4	29.1	nmol/L
testosterone	2021	10/2021	processed	1071	RO	10/2021-P1	24	24.1	nmol/L
testosterone	2021	10/2021	processed	1071	RO	10/2021-P2	28.4	29.3	nmol/L
testosterone	2021	10/2021	processed	1165	RO	10/2021-P1	24	21.8	nmol/L
testosterone	2021	10/2021	processed	1165	RO	10/2021-P2	28.4	27	nmol/L
testosterone	2021	10/2021	processed	1166	RO	10/2021-P1	24	24.1	nmol/L
testosterone	2021	10/2021	processed	1166	RO	10/2021-P2	28.4	28.5	nmol/L
testosterone	2021	10/2021	processed	1072	RO	10/2021-P1	24	23.9	nmol/L
testosterone	2021	10/2021	processed	1072	RO	10/2021-P2	28.4	28.8	nmol/L
testosterone	2021	10/2021	processed	1073	RO	10/2021-P1	24	25	nmol/L
testosterone	2021	10/2021	processed	1073	RO	10/2021-P2	28.4	31.5	nmol/L
testosterone	2021	10/2021	processed	1145	RO	10/2021-P1	24	19.8	nmol/L
testosterone	2021	10/2021	processed	1145	RO	10/2021-P2	28.4	24.6	nmol/L
testosterone	2021	10/2021	processed	1147	RO	10/2021-P1	24	23.4	nmol/L
testosterone	2021	10/2021	processed	1147	RO	10/2021-P2	28.4	29.3	nmol/L
testosterone	2021	10/2021	processed	1160	RO	10/2021-P1	24	23.2	nmol/L
testosterone	2021	10/2021	processed	1160	RO	10/2021-P2	28.4	29.7	nmol/L
testosterone	2021	10/2021	processed	1167	RO	10/2021-P1	24	22.8	nmol/L
testosterone	2021	10/2021	processed	1167	RO	10/2021-P2	28.4	28	nmol/L
testosterone	2021	10/2021	processed	1168	RO	10/2021-P1	24	23.7	nmol/L
testosterone	2021	10/2021	processed	1168	RO	10/2021-P2	28.4	30.8	nmol/L
progesterone	2020	01/2020	native	1001	AB	01/2020-N1	13.5	14	nmol/L
progesterone	2020	01/2020	native	1004	AB	01/2020-N1	13.5	14.6	nmol/L
progesterone	2020	01/2020	native	1005	AB	01/2020-N1	13.5	11.6	nmol/L
progesterone	2020	01/2020	native	1101	AB	01/2020-N1	13.5	13.4	nmol/L
progesterone	2020	01/2020	native	1169	AB	01/2020-N1	13.5	16.9	nmol/L
progesterone	2020	01/2020	native	1006	AB	01/2020-N1	13.5	13.8	nmol/L
progesterone	2020	01/2020	native	1007	AB	01/2020-N1	13.5	16.9	nmol/L
progesterone	2020	01/2020	native	1094	AX	01/2020-N1	13.5	18.6	nmol/L
progesterone	2020	01/2020	native	1013	AX	01/2020-N1	13.5	22.6	nmol/L
progesterone	2020	01/2020	native	1170	AX	01/2020-N1	13.5	16.7	nmol/L
progesterone	2020	01/2020	native	1098	AX	01/2020-N1	13.5	19.8	nmol/L
progesterone	2020	01/2020	native	1015	AX	01/2020-N1	13.5	19.9	nmol/L
progesterone	2020	01/2020	native	1023	BG	01/2020-N1	13.5	11.7	nmol/L
progesterone	2020	01/2020	native	1024	BG	01/2020-N1	13.5	12.7	nmol/L
progesterone	2020	01/2020	native	1025	BG	01/2020-N1	13.5	12.7	nmol/L
progesterone	2020	01/2020	native	1171	BG	01/2020-N1	13.5	11	nmol/L
progesterone	2020	01/2020	native	1105	BG	01/2020-N1	13.5	13.1	nmol/L
progesterone	2020	01/2020	native	1026	BG	01/2020-N1	13.5	8.87	nmol/L
progesterone	2020	01/2020	native	1027	BG	01/2020-N1	13.5	12.9	nmol/L
progesterone	2020	01/2020	native	1172	BG	01/2020-N1	13.5	11.9	nmol/L
progesterone	2020	01/2020	native	1110	DG	01/2020-N1	13.5	10.5	nmol/L
progesterone	2020	01/2020	native	1173	DG	01/2020-N1	13.5	10.1	nmol/L
progesterone	2020	01/2020	native	1113	DG	01/2020-N1	13.5	10.8	nmol/L
progesterone	2020	01/2020	native	1174	DG	01/2020-N1	13.5	11.6	nmol/L
progesterone	2020	01/2020	native	1159	DG	01/2020-N1	13.5	10.9	nmol/L
progesterone	2020	01/2020	native	1029	DG	01/2020-N1	13.5	10.9	nmol/L
progesterone	2020	01/2020	native	1031	RO	01/2020-N1	13.5	15.9	nmol/L
progesterone	2020	01/2020	native	1175	RO	01/2020-N1	13.5	15.9	nmol/L
progesterone	2020	01/2020	native	1034	RO	01/2020-N1	13.5	15.6	nmol/L
progesterone	2020	01/2020	native	1035	RO	01/2020-N1	13.5	13.6	nmol/L
progesterone	2020	01/2020	native	1157	RO	01/2020-N1	13.5	12.9	nmol/L
progesterone	2020	01/2020	native	1123	RO	01/2020-N1	13.5	15.6	nmol/L
progesterone	2020	01/2020	native	1039	RO	01/2020-N1	13.5	15	nmol/L
progesterone	2020	01/2020	native	1045	RO	01/2020-N1	13.5	15.3	nmol/L
progesterone	2020	01/2020	native	1046	RO	01/2020-N1	13.5	14.8	nmol/L
progesterone	2020	01/2020	native	1047	RO	01/2020-N1	13.5	15.1	nmol/L
progesterone	2020	01/2020	native	1048	RO	01/2020-N1	13.5	15.3	nmol/L
progesterone	2020	01/2020	native	1049	RO	01/2020-N1	13.5	15.9	nmol/L
progesterone	2020	01/2020	native	1050	RO	01/2020-N1	13.5	17.6	nmol/L
progesterone	2020	01/2020	native	1130	RO	01/2020-N1	13.5	15	nmol/L
progesterone	2020	01/2020	native	1054	RO	01/2020-N1	13.5	15.7	nmol/L
progesterone	2020	01/2020	native	1055	RO	01/2020-N1	13.5	14.7	nmol/L
progesterone	2020	01/2020	native	1057	RO	01/2020-N1	13.5	17.3	nmol/L
progesterone	2020	01/2020	native	1132	RO	01/2020-N1	13.5	15.7	nmol/L
progesterone	2020	01/2020	native	1133	RO	01/2020-N1	13.5	14.3	nmol/L
progesterone	2020	01/2020	native	1059	RO	01/2020-N1	13.5	16.5	nmol/L
progesterone	2020	01/2020	native	1060	RO	01/2020-N1	13.5	15	nmol/L
progesterone	2020	01/2020	native	1138	RO	01/2020-N1	13.5	15.6	nmol/L
progesterone	2020	01/2020	native	1061	RO	01/2020-N1	13.5	14.9	nmol/L
progesterone	2020	01/2020	native	1064	RO	01/2020-N1	13.5	15.2	nmol/L
progesterone	2020	01/2020	native	1065	RO	01/2020-N1	13.5	17	nmol/L
progesterone	2020	01/2020	native	1067	RO	01/2020-N1	13.5	14	nmol/L
progesterone	2020	01/2020	native	1069	RO	01/2020-N1	13.5	15.5	nmol/L
progesterone	2020	01/2020	native	1142	RO	01/2020-N1	13.5	16.2	nmol/L
progesterone	2020	01/2020	native	1071	RO	01/2020-N1	13.5	16.9	nmol/L
progesterone	2020	01/2020	native	1074	RO	01/2020-N1	13.5	12.9	nmol/L
progesterone	2020	01/2020	native	1017	BE	01/2020-N1	13.5	12.3	nmol/L
progesterone	2020	01/2020	native	1100	BE	01/2020-N1	13.5	12.3	nmol/L
progesterone	2020	01/2020	native	1019	BE	01/2020-N1	13.5	13.7	nmol/L
progesterone	2020	01/2020	native	1155	BE	01/2020-N1	13.5	10.2	nmol/L
progesterone	2020	01/2020	processed	1001	AB	01/2020-P1	22.3	23.4	nmol/L
progesterone	2020	01/2020	processed	1001	AB	01/2020-P2	82.3	86.1	nmol/L
progesterone	2020	01/2020	processed	1003	AB	01/2020-P1	22.3	24.8	nmol/L
progesterone	2020	01/2020	processed	1003	AB	01/2020-P2	82.3	91.3	nmol/L
progesterone	2020	01/2020	processed	1004	AB	01/2020-P1	22.3	26.4	nmol/L
progesterone	2020	01/2020	processed	1004	AB	01/2020-P2	82.3	93.5	nmol/L
progesterone	2020	01/2020	processed	1005	AB	01/2020-P1	22.3	25.2	nmol/L
progesterone	2020	01/2020	processed	1005	AB	01/2020-P2	82.3	92.5	nmol/L
progesterone	2020	01/2020	processed	1083	AB	01/2020-P1	22.3	27.4	nmol/L
progesterone	2020	01/2020	processed	1083	AB	01/2020-P2	82.3	96.7	nmol/L
progesterone	2020	01/2020	processed	1169	AB	01/2020-P1	22.3	25.9	nmol/L
progesterone	2020	01/2020	processed	1169	AB	01/2020-P2	82.3	92.2	nmol/L
progesterone	2020	01/2020	processed	1006	AB	01/2020-P1	22.3	23.5	nmol/L
progesterone	2020	01/2020	processed	1006	AB	01/2020-P2	82.3	91.3	nmol/L
progesterone	2020	01/2020	processed	1176	AB	01/2020-P1	22.3	22.5	nmol/L
progesterone	2020	01/2020	processed	1176	AB	01/2020-P2	82.3	85.8	nmol/L
progesterone	2020	01/2020	processed	1007	AB	01/2020-P1	22.3	24.8	nmol/L
progesterone	2020	01/2020	processed	1007	AB	01/2020-P2	82.3	92.5	nmol/L
progesterone	2020	01/2020	processed	1071	AB	01/2020-P1	22.3	24.2	nmol/L
progesterone	2020	01/2020	processed	1071	AB	01/2020-P2	82.3	93.7	nmol/L
progesterone	2020	01/2020	processed	1177	AX	01/2020-P1	22.3	28.6	nmol/L
progesterone	2020	01/2020	processed	1177	AX	01/2020-P2	82.3	125	nmol/L
progesterone	2020	01/2020	processed	1094	AX	01/2020-P1	22.3	30.3	nmol/L
progesterone	2020	01/2020	processed	1094	AX	01/2020-P2	82.3	121	nmol/L
progesterone	2020	01/2020	processed	1013	AX	01/2020-P1	22.3	35.3	nmol/L
progesterone	2020	01/2020	processed	1013	AX	01/2020-P2	82.3	144	nmol/L
progesterone	2020	01/2020	processed	1170	AX	01/2020-P1	22.3	28.2	nmol/L
progesterone	2020	01/2020	processed	1170	AX	01/2020-P2	82.3	131	nmol/L
progesterone	2020	01/2020	processed	1098	AX	01/2020-P1	22.3	30.3	nmol/L
progesterone	2020	01/2020	processed	1098	AX	01/2020-P2	82.3	138	nmol/L
progesterone	2020	01/2020	processed	1015	AX	01/2020-P1	22.3	25.3	nmol/L
progesterone	2020	01/2020	processed	1015	AX	01/2020-P2	82.3	131	nmol/L
progesterone	2020	01/2020	processed	1161	AX	01/2020-P1	22.3	28.4	nmol/L
progesterone	2020	01/2020	processed	1161	AX	01/2020-P2	82.3	125	nmol/L
progesterone	2020	01/2020	processed	1178	AX	01/2020-P1	22.3	32.1	nmol/L
progesterone	2020	01/2020	processed	1178	AX	01/2020-P2	82.3	132	nmol/L
progesterone	2020	01/2020	processed	1017	BE	01/2020-P1	22.3	13.3	nmol/L
progesterone	2020	01/2020	processed	1017	BE	01/2020-P2	82.3	56	nmol/L
progesterone	2020	01/2020	processed	1100	BE	01/2020-P1	22.3	18.7	nmol/L
progesterone	2020	01/2020	processed	1100	BE	01/2020-P2	82.3	62.1	nmol/L
progesterone	2020	01/2020	processed	1019	BE	01/2020-P1	22.3	16.5	nmol/L
progesterone	2020	01/2020	processed	1019	BE	01/2020-P2	82.3	65.2	nmol/L
progesterone	2020	01/2020	processed	1155	BE	01/2020-P1	22.3	12.8	nmol/L
progesterone	2020	01/2020	processed	1155	BE	01/2020-P2	82.3	53.6	nmol/L
progesterone	2020	01/2020	processed	1103	BE	01/2020-P1	22.3	15.6	nmol/L
progesterone	2020	01/2020	processed	1103	BE	01/2020-P2	82.3	59.8	nmol/L
progesterone	2020	01/2020	processed	1023	BG	01/2020-P1	22.3	22.5	nmol/L
progesterone	2020	01/2020	processed	1023	BG	01/2020-P2	82.3	92.2	nmol/L
progesterone	2020	01/2020	processed	1024	BG	01/2020-P1	22.3	22.5	nmol/L
progesterone	2020	01/2020	processed	1024	BG	01/2020-P2	82.3	97.9	nmol/L
progesterone	2020	01/2020	processed	1025	BG	01/2020-P1	22.3	24.3	nmol/L
progesterone	2020	01/2020	processed	1025	BG	01/2020-P2	82.3	100	nmol/L
progesterone	2020	01/2020	processed	1105	BG	01/2020-P1	22.3	22.3	nmol/L
progesterone	2020	01/2020	processed	1105	BG	01/2020-P2	82.3	91.9	nmol/L
progesterone	2020	01/2020	processed	1106	BG	01/2020-P1	22.3	23	nmol/L
progesterone	2020	01/2020	processed	1106	BG	01/2020-P2	82.3	95	nmol/L
progesterone	2020	01/2020	processed	1108	BG	01/2020-P1	22.3	25.8	nmol/L
progesterone	2020	01/2020	processed	1108	BG	01/2020-P2	82.3	105	nmol/L
progesterone	2020	01/2020	processed	1027	BG	01/2020-P1	22.3	26.9	nmol/L
progesterone	2020	01/2020	processed	1027	BG	01/2020-P2	82.3	107	nmol/L
progesterone	2020	01/2020	processed	1087	BG	01/2020-P1	22.3	21.8	nmol/L
progesterone	2020	01/2020	processed	1087	BG	01/2020-P2	82.3	89.7	nmol/L
progesterone	2020	01/2020	processed	1171	DG	01/2020-P1	22.3	15.3	nmol/L
progesterone	2020	01/2020	processed	1171	DG	01/2020-P2	82.3	51.2	nmol/L
progesterone	2020	01/2020	processed	1110	DG	01/2020-P1	22.3	16.9	nmol/L
progesterone	2020	01/2020	processed	1110	DG	01/2020-P2	82.3	54.1	nmol/L
progesterone	2020	01/2020	processed	1173	DG	01/2020-P1	22.3	16.2	nmol/L
progesterone	2020	01/2020	processed	1173	DG	01/2020-P2	82.3	50.6	nmol/L
progesterone	2020	01/2020	processed	1113	DG	01/2020-P1	22.3	19	nmol/L
progesterone	2020	01/2020	processed	1113	DG	01/2020-P2	82.3	57.9	nmol/L
progesterone	2020	01/2020	processed	1028	DG	01/2020-P1	22.3	16.2	nmol/L
progesterone	2020	01/2020	processed	1028	DG	01/2020-P2	82.3	48.3	nmol/L
progesterone	2020	01/2020	processed	1179	DG	01/2020-P1	22.3	17.5	nmol/L
progesterone	2020	01/2020	processed	1179	DG	01/2020-P2	82.3	57.9	nmol/L
progesterone	2020	01/2020	processed	1159	DG	01/2020-P1	22.3	16.2	nmol/L
progesterone	2020	01/2020	processed	1159	DG	01/2020-P2	82.3	50.6	nmol/L
progesterone	2020	01/2020	processed	1029	DG	01/2020-P1	22.3	16.1	nmol/L
progesterone	2020	01/2020	processed	1029	DG	01/2020-P2	82.3	55.3	nmol/L
progesterone	2020	01/2020	processed	1164	DG	01/2020-P1	22.3	18.8	nmol/L
progesterone	2020	01/2020	processed	1164	DG	01/2020-P2	82.3	60.1	nmol/L
progesterone	2020	01/2020	processed	1180	DG	01/2020-P1	22.3	15.5	nmol/L
progesterone	2020	01/2020	processed	1180	DG	01/2020-P2	82.3	50.9	nmol/L
progesterone	2020	01/2020	processed	1031	RO	01/2020-P1	22.3	24.6	nmol/L
progesterone	2020	01/2020	processed	1031	RO	01/2020-P2	82.3	93.8	nmol/L
progesterone	2020	01/2020	processed	1175	RO	01/2020-P1	22.3	25.8	nmol/L
progesterone	2020	01/2020	processed	1175	RO	01/2020-P2	82.3	96.2	nmol/L
progesterone	2020	01/2020	processed	1034	RO	01/2020-P1	22.3	25.8	nmol/L
progesterone	2020	01/2020	processed	1034	RO	01/2020-P2	82.3	95.2	nmol/L
progesterone	2020	01/2020	processed	1035	RO	01/2020-P1	22.3	23.7	nmol/L
progesterone	2020	01/2020	processed	1035	RO	01/2020-P2	82.3	92.2	nmol/L
progesterone	2020	01/2020	processed	1036	RO	01/2020-P1	22.3	24.9	nmol/L
progesterone	2020	01/2020	processed	1036	RO	01/2020-P2	82.3	95.7	nmol/L
progesterone	2020	01/2020	processed	1157	RO	01/2020-P1	22.3	20	nmol/L
progesterone	2020	01/2020	processed	1157	RO	01/2020-P2	82.3	81.1	nmol/L
progesterone	2020	01/2020	processed	1123	RO	01/2020-P1	22.3	25.1	nmol/L
progesterone	2020	01/2020	processed	1123	RO	01/2020-P2	82.3	94.2	nmol/L
progesterone	2020	01/2020	processed	1125	RO	01/2020-P1	22.3	27	nmol/L
progesterone	2020	01/2020	processed	1125	RO	01/2020-P2	82.3	97.6	nmol/L
progesterone	2020	01/2020	processed	1126	RO	01/2020-P1	22.3	24.6	nmol/L
progesterone	2020	01/2020	processed	1126	RO	01/2020-P2	82.3	92.5	nmol/L
progesterone	2020	01/2020	processed	1045	RO	01/2020-P1	22.3	24.8	nmol/L
progesterone	2020	01/2020	processed	1045	RO	01/2020-P2	82.3	92.2	nmol/L
progesterone	2020	01/2020	processed	1046	RO	01/2020-P1	22.3	23.5	nmol/L
progesterone	2020	01/2020	processed	1046	RO	01/2020-P2	82.3	86.8	nmol/L
progesterone	2020	01/2020	processed	1128	RO	01/2020-P1	22.3	26	nmol/L
progesterone	2020	01/2020	processed	1128	RO	01/2020-P2	82.3	96.7	nmol/L
progesterone	2020	01/2020	processed	1047	RO	01/2020-P1	22.3	26	nmol/L
progesterone	2020	01/2020	processed	1047	RO	01/2020-P2	82.3	93.4	nmol/L
progesterone	2020	01/2020	processed	1048	RO	01/2020-P1	22.3	23.2	nmol/L
progesterone	2020	01/2020	processed	1048	RO	01/2020-P2	82.3	87.1	nmol/L
progesterone	2020	01/2020	processed	1049	RO	01/2020-P1	22.3	24.6	nmol/L
progesterone	2020	01/2020	processed	1049	RO	01/2020-P2	82.3	92.1	nmol/L
progesterone	2020	01/2020	processed	1050	RO	01/2020-P1	22.3	23.5	nmol/L
progesterone	2020	01/2020	processed	1050	RO	01/2020-P2	82.3	90	nmol/L
progesterone	2020	01/2020	processed	1051	RO	01/2020-P1	22.3	23.2	nmol/L
progesterone	2020	01/2020	processed	1051	RO	01/2020-P2	82.3	93.2	nmol/L
progesterone	2020	01/2020	processed	1053	RO	01/2020-P1	22.3	26.1	nmol/L
progesterone	2020	01/2020	processed	1053	RO	01/2020-P2	82.3	93.7	nmol/L
progesterone	2020	01/2020	processed	1130	RO	01/2020-P1	22.3	24.1	nmol/L
progesterone	2020	01/2020	processed	1130	RO	01/2020-P2	82.3	90	nmol/L
progesterone	2020	01/2020	processed	1054	RO	01/2020-P1	22.3	26.1	nmol/L
progesterone	2020	01/2020	processed	1054	RO	01/2020-P2	82.3	97.6	nmol/L
progesterone	2020	01/2020	processed	1055	RO	01/2020-P1	22.3	24.6	nmol/L
progesterone	2020	01/2020	processed	1055	RO	01/2020-P2	82.3	89.7	nmol/L
progesterone	2020	01/2020	processed	1131	RO	01/2020-P1	22.3	23.8	nmol/L
progesterone	2020	01/2020	processed	1131	RO	01/2020-P2	82.3	98.3	nmol/L
progesterone	2020	01/2020	processed	1181	RO	01/2020-P1	22.3	26.6	nmol/L
progesterone	2020	01/2020	processed	1181	RO	01/2020-P2	82.3	95.7	nmol/L
progesterone	2020	01/2020	processed	1057	RO	01/2020-P1	22.3	25.9	nmol/L
progesterone	2020	01/2020	processed	1057	RO	01/2020-P2	82.3	94.4	nmol/L
progesterone	2020	01/2020	processed	1132	RO	01/2020-P1	22.3	24.1	nmol/L
progesterone	2020	01/2020	processed	1132	RO	01/2020-P2	82.3	89.7	nmol/L
progesterone	2020	01/2020	processed	1133	RO	01/2020-P1	22.3	23.2	nmol/L
progesterone	2020	01/2020	processed	1133	RO	01/2020-P2	82.3	86.2	nmol/L
progesterone	2020	01/2020	processed	1136	RO	01/2020-P1	22.3	23.2	nmol/L
progesterone	2020	01/2020	processed	1136	RO	01/2020-P2	82.3	83.3	nmol/L
progesterone	2020	01/2020	processed	1058	RO	01/2020-P1	22.3	23.8	nmol/L
progesterone	2020	01/2020	processed	1058	RO	01/2020-P2	82.3	88.1	nmol/L
progesterone	2020	01/2020	processed	1059	RO	01/2020-P1	22.3	25	nmol/L
progesterone	2020	01/2020	processed	1059	RO	01/2020-P2	82.3	95.5	nmol/L
progesterone	2020	01/2020	processed	1060	RO	01/2020-P1	22.3	23.9	nmol/L
progesterone	2020	01/2020	processed	1060	RO	01/2020-P2	82.3	88.1	nmol/L
progesterone	2020	01/2020	processed	1138	RO	01/2020-P1	22.3	25.5	nmol/L
progesterone	2020	01/2020	processed	1138	RO	01/2020-P2	82.3	90.2	nmol/L
progesterone	2020	01/2020	processed	1061	RO	01/2020-P1	22.3	24.1	nmol/L
progesterone	2020	01/2020	processed	1061	RO	01/2020-P2	82.3	92.2	nmol/L
progesterone	2020	01/2020	processed	1064	RO	01/2020-P1	22.3	24.4	nmol/L
progesterone	2020	01/2020	processed	1064	RO	01/2020-P2	82.3	91.8	nmol/L
progesterone	2020	01/2020	processed	1065	RO	01/2020-P1	22.3	25.2	nmol/L
progesterone	2020	01/2020	processed	1065	RO	01/2020-P2	82.3	94.1	nmol/L
progesterone	2020	01/2020	processed	1067	RO	01/2020-P1	22.3	21.9	nmol/L
progesterone	2020	01/2020	processed	1067	RO	01/2020-P2	82.3	85.2	nmol/L
progesterone	2020	01/2020	processed	1182	RO	01/2020-P1	22.3	25.9	nmol/L
progesterone	2020	01/2020	processed	1182	RO	01/2020-P2	82.3	95.1	nmol/L
progesterone	2020	01/2020	processed	1068	RO	01/2020-P1	22.3	25	nmol/L
progesterone	2020	01/2020	processed	1068	RO	01/2020-P2	82.3	94.4	nmol/L
progesterone	2020	01/2020	processed	1142	RO	01/2020-P1	22.3	26.4	nmol/L
progesterone	2020	01/2020	processed	1142	RO	01/2020-P2	82.3	96.4	nmol/L
progesterone	2020	01/2020	processed	1183	RO	01/2020-P1	22.3	23	nmol/L
progesterone	2020	01/2020	processed	1183	RO	01/2020-P2	82.3	86.1	nmol/L
progesterone	2020	01/2020	processed	1143	RO	01/2020-P1	22.3	24	nmol/L
progesterone	2020	01/2020	processed	1143	RO	01/2020-P2	82.3	90.3	nmol/L
progesterone	2020	01/2020	processed	1070	RO	01/2020-P1	22.3	24.8	nmol/L
progesterone	2020	01/2020	processed	1070	RO	01/2020-P2	82.3	92.5	nmol/L
progesterone	2020	01/2020	processed	1144	RO	01/2020-P1	22.3	23.1	nmol/L
progesterone	2020	01/2020	processed	1144	RO	01/2020-P2	82.3	85.7	nmol/L
progesterone	2020	01/2020	processed	1184	RO	01/2020-P1	22.3	26.1	nmol/L
progesterone	2020	01/2020	processed	1184	RO	01/2020-P2	82.3	95.2	nmol/L
progesterone	2020	01/2020	processed	1145	RO	01/2020-P1	22.3	24.7	nmol/L
progesterone	2020	01/2020	processed	1145	RO	01/2020-P2	82.3	89.6	nmol/L
progesterone	2020	01/2020	processed	1146	RO	01/2020-P1	22.3	27.2	nmol/L
progesterone	2020	01/2020	processed	1146	RO	01/2020-P2	82.3	97.6	nmol/L
progesterone	2020	10/2020	native	1000	AB	10/2020-N1	10.7	12.4	nmol/L
progesterone	2020	10/2020	native	1000	AB	10/2020-N2	4.14	4.77	nmol/L
progesterone	2020	10/2020	native	1001	AB	10/2020-N1	10.7	9.57	nmol/L
progesterone	2020	10/2020	native	1001	AB	10/2020-N2	4.14	5.15	nmol/L
progesterone	2020	10/2020	native	1002	AB	10/2020-N1	10.7	12.3	nmol/L
progesterone	2020	10/2020	native	1002	AB	10/2020-N2	4.14	4.3	nmol/L
progesterone	2020	10/2020	native	1003	AB	10/2020-N1	10.7	13.4	nmol/L
progesterone	2020	10/2020	native	1003	AB	10/2020-N2	4.14	5.41	nmol/L
progesterone	2020	10/2020	native	1004	AB	10/2020-N1	10.7	13	nmol/L
progesterone	2020	10/2020	native	1004	AB	10/2020-N2	4.14	5.41	nmol/L
progesterone	2020	10/2020	native	1005	AB	10/2020-N1	10.7	13.3	nmol/L
progesterone	2020	10/2020	native	1005	AB	10/2020-N2	4.14	5.15	nmol/L
progesterone	2020	10/2020	native	1006	AB	10/2020-N1	10.7	12.8	nmol/L
progesterone	2020	10/2020	native	1006	AB	10/2020-N2	4.14	5.2	nmol/L
progesterone	2020	10/2020	native	1007	AB	10/2020-N1	10.7	12.7	nmol/L
progesterone	2020	10/2020	native	1007	AB	10/2020-N2	4.14	5.41	nmol/L
progesterone	2020	10/2020	native	1012	AX	10/2020-N1	10.7	16.9	nmol/L
progesterone	2020	10/2020	native	1012	AX	10/2020-N2	4.14	6.11	nmol/L
progesterone	2020	10/2020	native	1013	AX	10/2020-N1	10.7	18	nmol/L
progesterone	2020	10/2020	native	1013	AX	10/2020-N2	4.14	5.88	nmol/L
progesterone	2020	10/2020	native	1014	AX	10/2020-N1	10.7	16.5	nmol/L
progesterone	2020	10/2020	native	1014	AX	10/2020-N2	4.14	8.2	nmol/L
progesterone	2020	10/2020	native	1015	AX	10/2020-N1	10.7	12.5	nmol/L
progesterone	2020	10/2020	native	1015	AX	10/2020-N2	4.14	5.12	nmol/L
progesterone	2020	10/2020	native	1017	BE	10/2020-N1	10.7	9.48	nmol/L
progesterone	2020	10/2020	native	1017	BE	10/2020-N2	4.14	3.34	nmol/L
progesterone	2020	10/2020	native	1100	BE	10/2020-N1	10.7	11.1	nmol/L
progesterone	2020	10/2020	native	1100	BE	10/2020-N2	4.14	4.26	nmol/L
progesterone	2020	10/2020	native	1018	BE	10/2020-N1	10.7	11.3	nmol/L
progesterone	2020	10/2020	native	1018	BE	10/2020-N2	4.14	3.63	nmol/L
progesterone	2020	10/2020	native	1019	BE	10/2020-N1	10.7	9.7	nmol/L
progesterone	2020	10/2020	native	1019	BE	10/2020-N2	4.14	2.89	nmol/L
progesterone	2020	10/2020	native	1023	BG	10/2020-N1	10.7	13.1	nmol/L
progesterone	2020	10/2020	native	1023	BG	10/2020-N2	4.14	5.06	nmol/L
progesterone	2020	10/2020	native	1024	BG	10/2020-N1	10.7	12.6	nmol/L
progesterone	2020	10/2020	native	1024	BG	10/2020-N2	4.14	4.67	nmol/L
progesterone	2020	10/2020	native	1025	BG	10/2020-N1	10.7	13.7	nmol/L
progesterone	2020	10/2020	native	1025	BG	10/2020-N2	4.14	5.57	nmol/L
progesterone	2020	10/2020	native	1171	BG	10/2020-N1	10.7		nmol/L
progesterone	2020	10/2020	native	1171	BG	10/2020-N2	4.14	4.07	nmol/L
progesterone	2020	10/2020	native	1026	BG	10/2020-N1	10.7	7.76	nmol/L
progesterone	2020	10/2020	native	1026	BG	10/2020-N2	4.14	3.37	nmol/L
progesterone	2020	10/2020	native	1027	BG	10/2020-N1	10.7	13.4	nmol/L
progesterone	2020	10/2020	native	1027	BG	10/2020-N2	4.14	5.06	nmol/L
progesterone	2020	10/2020	native	1028	DG	10/2020-N1	10.7	10.5	nmol/L
progesterone	2020	10/2020	native	1028	DG	10/2020-N2	4.14	5.34	nmol/L
progesterone	2020	10/2020	native	1029	DG	10/2020-N1	10.7	8.68	nmol/L
progesterone	2020	10/2020	native	1029	DG	10/2020-N2	4.14	3.63	nmol/L
progesterone	2020	10/2020	native	1030	DG	10/2020-N1	10.7	10.6	nmol/L
progesterone	2020	10/2020	native	1030	DG	10/2020-N2	4.14	4.55	nmol/L
progesterone	2020	10/2020	native	1031	RO	10/2020-N1	10.7	12.1	nmol/L
progesterone	2020	10/2020	native	1031	RO	10/2020-N2	4.14	4.26	nmol/L
progesterone	2020	10/2020	native	1175	RO	10/2020-N1	10.7	12.4	nmol/L
progesterone	2020	10/2020	native	1175	RO	10/2020-N2	4.14	4.36	nmol/L
progesterone	2020	10/2020	native	1032	RO	10/2020-N1	10.7	12.1	nmol/L
progesterone	2020	10/2020	native	1032	RO	10/2020-N2	4.14	4.2	nmol/L
progesterone	2020	10/2020	native	1034	RO	10/2020-N1	10.7	11.8	nmol/L
progesterone	2020	10/2020	native	1034	RO	10/2020-N2	4.14	4.2	nmol/L
progesterone	2020	10/2020	native	1035	RO	10/2020-N1	10.7	11.7	nmol/L
progesterone	2020	10/2020	native	1035	RO	10/2020-N2	4.14	4.26	nmol/L
progesterone	2020	10/2020	native	1036	RO	10/2020-N1	10.7	11.5	nmol/L
progesterone	2020	10/2020	native	1036	RO	10/2020-N2	4.14	3.69	nmol/L
progesterone	2020	10/2020	native	1157	RO	10/2020-N1	10.7	11.3	nmol/L
progesterone	2020	10/2020	native	1157	RO	10/2020-N2	4.14	3.82	nmol/L
progesterone	2020	10/2020	native	1039	RO	10/2020-N1	10.7	12.2	nmol/L
progesterone	2020	10/2020	native	1039	RO	10/2020-N2	4.14	4.36	nmol/L
progesterone	2020	10/2020	native	1041	RO	10/2020-N1	10.7	12.1	nmol/L
progesterone	2020	10/2020	native	1041	RO	10/2020-N2	4.14	4.26	nmol/L
progesterone	2020	10/2020	native	1043	RO	10/2020-N1	10.7	12.1	nmol/L
progesterone	2020	10/2020	native	1043	RO	10/2020-N2	4.14	4.45	nmol/L
progesterone	2020	10/2020	native	1045	RO	10/2020-N1	10.7	12.5	nmol/L
progesterone	2020	10/2020	native	1045	RO	10/2020-N2	4.14	4.55	nmol/L
progesterone	2020	10/2020	native	1046	RO	10/2020-N1	10.7	12.1	nmol/L
progesterone	2020	10/2020	native	1046	RO	10/2020-N2	4.14	4.26	nmol/L
progesterone	2020	10/2020	native	1047	RO	10/2020-N1	10.7	13.1	nmol/L
progesterone	2020	10/2020	native	1047	RO	10/2020-N2	4.14	4.83	nmol/L
progesterone	2020	10/2020	native	1048	RO	10/2020-N1	10.7	12.1	nmol/L
progesterone	2020	10/2020	native	1048	RO	10/2020-N2	4.14	4.36	nmol/L
progesterone	2020	10/2020	native	1049	RO	10/2020-N1	10.7	12.4	nmol/L
progesterone	2020	10/2020	native	1049	RO	10/2020-N2	4.14	4.17	nmol/L
progesterone	2020	10/2020	native	1050	RO	10/2020-N1	10.7	12.1	nmol/L
progesterone	2020	10/2020	native	1050	RO	10/2020-N2	4.14	4.39	nmol/L
progesterone	2020	10/2020	native	1051	RO	10/2020-N1	10.7	12.8	nmol/L
progesterone	2020	10/2020	native	1051	RO	10/2020-N2	4.14	4.26	nmol/L
progesterone	2020	10/2020	native	1053	RO	10/2020-N1	10.7	13.7	nmol/L
progesterone	2020	10/2020	native	1053	RO	10/2020-N2	4.14	5.02	nmol/L
progesterone	2020	10/2020	native	1054	RO	10/2020-N1	10.7	12.4	nmol/L
progesterone	2020	10/2020	native	1054	RO	10/2020-N2	4.14	4.45	nmol/L
progesterone	2020	10/2020	native	1055	RO	10/2020-N1	10.7	12.1	nmol/L
progesterone	2020	10/2020	native	1055	RO	10/2020-N2	4.14	4.17	nmol/L
progesterone	2020	10/2020	native	1057	RO	10/2020-N1	10.7	12.3	nmol/L
progesterone	2020	10/2020	native	1057	RO	10/2020-N2	4.14	4.2	nmol/L
progesterone	2020	10/2020	native	1058	RO	10/2020-N1	10.7	11.5	nmol/L
progesterone	2020	10/2020	native	1058	RO	10/2020-N2	4.14	4.29	nmol/L
progesterone	2020	10/2020	native	1059	RO	10/2020-N1	10.7	12.2	nmol/L
progesterone	2020	10/2020	native	1059	RO	10/2020-N2	4.14	4.42	nmol/L
progesterone	2020	10/2020	native	1060	RO	10/2020-N1	10.7	11.5	nmol/L
progesterone	2020	10/2020	native	1060	RO	10/2020-N2	4.14	4.1	nmol/L
progesterone	2020	10/2020	native	1061	RO	10/2020-N1	10.7	12.1	nmol/L
progesterone	2020	10/2020	native	1061	RO	10/2020-N2	4.14	4.31	nmol/L
progesterone	2020	10/2020	native	1174	RO	10/2020-N1	10.7	12.1	nmol/L
progesterone	2020	10/2020	native	1174	RO	10/2020-N2	4.14	4.24	nmol/L
progesterone	2020	10/2020	native	1064	RO	10/2020-N1	10.7	11.6	nmol/L
progesterone	2020	10/2020	native	1064	RO	10/2020-N2	4.14	4.14	nmol/L
progesterone	2020	10/2020	native	1065	RO	10/2020-N1	10.7	11.4	nmol/L
progesterone	2020	10/2020	native	1065	RO	10/2020-N2	4.14	3.88	nmol/L
progesterone	2020	10/2020	native	1067	RO	10/2020-N1	10.7	10.7	nmol/L
progesterone	2020	10/2020	native	1067	RO	10/2020-N2	4.14	3.53	nmol/L
progesterone	2020	10/2020	native	1068	RO	10/2020-N1	10.7	12.7	nmol/L
progesterone	2020	10/2020	native	1068	RO	10/2020-N2	4.14	4.8	nmol/L
progesterone	2020	10/2020	native	1069	RO	10/2020-N1	10.7	12.2	nmol/L
progesterone	2020	10/2020	native	1069	RO	10/2020-N2	4.14	4.26	nmol/L
progesterone	2020	10/2020	native	1070	RO	10/2020-N1	10.7	12.7	nmol/L
progesterone	2020	10/2020	native	1070	RO	10/2020-N2	4.14	4.45	nmol/L
progesterone	2020	10/2020	native	1071	RO	10/2020-N1	10.7	11.7	nmol/L
progesterone	2020	10/2020	native	1071	RO	10/2020-N2	4.14	4.23	nmol/L
progesterone	2020	10/2020	native	1072	RO	10/2020-N1	10.7	11.7	nmol/L
progesterone	2020	10/2020	native	1072	RO	10/2020-N2	4.14	4.2	nmol/L
progesterone	2020	10/2020	native	1074	RO	10/2020-N1	10.7	12.1	nmol/L
progesterone	2020	10/2020	native	1074	RO	10/2020-N2	4.14	4.36	nmol/L
progesterone	2020	10/2020	processed	1080	AB	10/2020-P1	22.3	26.1	nmol/L
progesterone	2020	10/2020	processed	1080	AB	10/2020-P2	47.1	49.6	nmol/L
progesterone	2020	10/2020	processed	1001	AB	10/2020-P1	22.3	24.9	nmol/L
progesterone	2020	10/2020	processed	1001	AB	10/2020-P2	47.1	46.6	nmol/L
progesterone	2020	10/2020	processed	1002	AB	10/2020-P1	22.3	24.5	nmol/L
progesterone	2020	10/2020	processed	1002	AB	10/2020-P2	47.1	44.5	nmol/L
progesterone	2020	10/2020	processed	1003	AB	10/2020-P1	22.3	25.4	nmol/L
progesterone	2020	10/2020	processed	1003	AB	10/2020-P2	47.1	48	nmol/L
progesterone	2020	10/2020	processed	1004	AB	10/2020-P1	22.3	25.4	nmol/L
progesterone	2020	10/2020	processed	1004	AB	10/2020-P2	47.1	49	nmol/L
progesterone	2020	10/2020	processed	1005	AB	10/2020-P1	22.3	25.1	nmol/L
progesterone	2020	10/2020	processed	1005	AB	10/2020-P2	47.1	46.4	nmol/L
progesterone	2020	10/2020	processed	1083	AB	10/2020-P1	22.3	24.7	nmol/L
progesterone	2020	10/2020	processed	1083	AB	10/2020-P2	47.1	43.7	nmol/L
progesterone	2020	10/2020	processed	1006	AB	10/2020-P1	22.3	28.7	nmol/L
progesterone	2020	10/2020	processed	1006	AB	10/2020-P2	47.1	49.7	nmol/L
progesterone	2020	10/2020	processed	1176	AB	10/2020-P1	22.3	24.6	nmol/L
progesterone	2020	10/2020	processed	1176	AB	10/2020-P2	47.1	43.8	nmol/L
progesterone	2020	10/2020	processed	1007	AB	10/2020-P1	22.3	25.4	nmol/L
progesterone	2020	10/2020	processed	1007	AB	10/2020-P2	47.1	48	nmol/L
progesterone	2020	10/2020	processed	1086	AB	10/2020-P1	22.3	24.2	nmol/L
progesterone	2020	10/2020	processed	1086	AB	10/2020-P2	47.1	47.7	nmol/L
progesterone	2020	10/2020	processed	1088	AB	10/2020-P1	22.3	24.5	nmol/L
progesterone	2020	10/2020	processed	1088	AB	10/2020-P2	47.1	44.5	nmol/L
progesterone	2020	10/2020	processed	1071	AB	10/2020-P1	22.3	24.7	nmol/L
progesterone	2020	10/2020	processed	1071	AB	10/2020-P2	47.1	46.6	nmol/L
progesterone	2020	10/2020	processed	1089	AX	10/2020-P1	22.3	30.7	nmol/L
progesterone	2020	10/2020	processed	1089	AX	10/2020-P2	47.1	49	nmol/L
progesterone	2020	10/2020	processed	1092	AX	10/2020-P1	22.3	28.7	nmol/L
progesterone	2020	10/2020	processed	1092	AX	10/2020-P2	47.1	65.3	nmol/L
progesterone	2020	10/2020	processed	1012	AX	10/2020-P1	22.3	27.8	nmol/L
progesterone	2020	10/2020	processed	1012	AX	10/2020-P2	47.1	63	nmol/L
progesterone	2020	10/2020	processed	1177	AX	10/2020-P1	22.3	28.8	nmol/L
progesterone	2020	10/2020	processed	1177	AX	10/2020-P2	47.1	65.2	nmol/L
progesterone	2020	10/2020	processed	1185	AX	10/2020-P1	22.3	43.2	nmol/L
progesterone	2020	10/2020	processed	1185	AX	10/2020-P2	47.1	69.1	nmol/L
progesterone	2020	10/2020	processed	1094	AX	10/2020-P1	22.3	26.7	nmol/L
progesterone	2020	10/2020	processed	1094	AX	10/2020-P2	47.1	59.1	nmol/L
progesterone	2020	10/2020	processed	1186	AX	10/2020-P1	22.3	31.9	nmol/L
progesterone	2020	10/2020	processed	1186	AX	10/2020-P2	47.1	68.1	nmol/L
progesterone	2020	10/2020	processed	1096	AX	10/2020-P1	22.3	30	nmol/L
progesterone	2020	10/2020	processed	1096	AX	10/2020-P2	47.1	66.1	nmol/L
progesterone	2020	10/2020	processed	1013	AX	10/2020-P1	22.3	30.7	nmol/L
progesterone	2020	10/2020	processed	1013	AX	10/2020-P2	47.1	70.2	nmol/L
progesterone	2020	10/2020	processed	1014	AX	10/2020-P1	22.3	27.3	nmol/L
progesterone	2020	10/2020	processed	1014	AX	10/2020-P2	47.1	62.3	nmol/L
progesterone	2020	10/2020	processed	1097	AX	10/2020-P1	22.3	31.6	nmol/L
progesterone	2020	10/2020	processed	1097	AX	10/2020-P2	47.1	70.3	nmol/L
progesterone	2020	10/2020	processed	1170	AX	10/2020-P1	22.3	30.6	nmol/L
progesterone	2020	10/2020	processed	1170	AX	10/2020-P2	47.1	65.3	nmol/L
progesterone	2020	10/2020	processed	1098	AX	10/2020-P1	22.3	28.4	nmol/L
progesterone	2020	10/2020	processed	1098	AX	10/2020-P2	47.1	64.3	nmol/L
progesterone	2020	10/2020	processed	1015	AX	10/2020-P1	22.3	27.9	nmol/L
progesterone	2020	10/2020	processed	1015	AX	10/2020-P2	47.1	67	nmol/L
progesterone	2020	10/2020	processed	1099	AX	10/2020-P1	22.3	0.306	nmol/L
progesterone	2020	10/2020	processed	1099	AX	10/2020-P2	47.1	0.683	nmol/L
progesterone	2020	10/2020	processed	1100	BE	10/2020-P1	22.3	18.2	nmol/L
progesterone	2020	10/2020	processed	1100	BE	10/2020-P2	47.1	37.6	nmol/L
progesterone	2020	10/2020	processed	1018	BE	10/2020-P1	22.3	17.3	nmol/L
progesterone	2020	10/2020	processed	1018	BE	10/2020-P2	47.1	37.4	nmol/L
progesterone	2020	10/2020	processed	1019	BE	10/2020-P1	22.3	17.4	nmol/L
progesterone	2020	10/2020	processed	1019	BE	10/2020-P2	47.1	38.1	nmol/L
progesterone	2020	10/2020	processed	1103	BE	10/2020-P1	22.3	19.4	nmol/L
progesterone	2020	10/2020	processed	1103	BE	10/2020-P2	47.1	39.1	nmol/L
progesterone	2020	10/2020	processed	1024	BG	10/2020-P1	22.3	24	nmol/L
progesterone	2020	10/2020	processed	1024	BG	10/2020-P2	47.1	43.9	nmol/L
progesterone	2020	10/2020	processed	1025	BG	10/2020-P1	22.3	23.6	nmol/L
progesterone	2020	10/2020	processed	1025	BG	10/2020-P2	47.1	44.7	nmol/L
progesterone	2020	10/2020	processed	1105	BG	10/2020-P1	22.3	23.4	nmol/L
progesterone	2020	10/2020	processed	1105	BG	10/2020-P2	47.1	40.7	nmol/L
progesterone	2020	10/2020	processed	1106	BG	10/2020-P1	22.3	21.9	nmol/L
progesterone	2020	10/2020	processed	1106	BG	10/2020-P2	47.1	40.9	nmol/L
progesterone	2020	10/2020	processed	1107	BG	10/2020-P1	22.3	24.3	nmol/L
progesterone	2020	10/2020	processed	1107	BG	10/2020-P2	47.1	44.8	nmol/L
progesterone	2020	10/2020	processed	1108	BG	10/2020-P1	22.3	23.5	nmol/L
progesterone	2020	10/2020	processed	1108	BG	10/2020-P2	47.1	44.5	nmol/L
progesterone	2020	10/2020	processed	1027	BG	10/2020-P1	22.3	22.5	nmol/L
progesterone	2020	10/2020	processed	1027	BG	10/2020-P2	47.1	41.5	nmol/L
progesterone	2020	10/2020	processed	1087	BG	10/2020-P1	22.3	21.6	nmol/L
progesterone	2020	10/2020	processed	1087	BG	10/2020-P2	47.1	37.7	nmol/L
progesterone	2020	10/2020	processed	1171	DG	10/2020-P1	22.3	16.3	nmol/L
progesterone	2020	10/2020	processed	1171	DG	10/2020-P2	47.1	34.3	nmol/L
progesterone	2020	10/2020	processed	1109	DG	10/2020-P1	22.3	17.2	nmol/L
progesterone	2020	10/2020	processed	1109	DG	10/2020-P2	47.1	35.9	nmol/L
progesterone	2020	10/2020	processed	1110	DG	10/2020-P1	22.3	17.8	nmol/L
progesterone	2020	10/2020	processed	1110	DG	10/2020-P2	47.1	35	nmol/L
progesterone	2020	10/2020	processed	1113	DG	10/2020-P1	22.3	17.7	nmol/L
progesterone	2020	10/2020	processed	1113	DG	10/2020-P2	47.1	35.6	nmol/L
progesterone	2020	10/2020	processed	1028	DG	10/2020-P1	22.3	18.3	nmol/L
progesterone	2020	10/2020	processed	1028	DG	10/2020-P2	47.1	36.6	nmol/L
progesterone	2020	10/2020	processed	1116	DG	10/2020-P1	22.3	19	nmol/L
progesterone	2020	10/2020	processed	1116	DG	10/2020-P2	47.1	37.2	nmol/L
progesterone	2020	10/2020	processed	1119	DG	10/2020-P1	22.3	17.6	nmol/L
progesterone	2020	10/2020	processed	1119	DG	10/2020-P2	47.1	34.3	nmol/L
progesterone	2020	10/2020	processed	1029	DG	10/2020-P1	22.3	17.4	nmol/L
progesterone	2020	10/2020	processed	1029	DG	10/2020-P2	47.1	36.9	nmol/L
progesterone	2020	10/2020	processed	1031	RO	10/2020-P1	22.3	23.7	nmol/L
progesterone	2020	10/2020	processed	1031	RO	10/2020-P2	47.1	47.4	nmol/L
progesterone	2020	10/2020	processed	1175	RO	10/2020-P1	22.3	25.1	nmol/L
progesterone	2020	10/2020	processed	1175	RO	10/2020-P2	47.1	48.9	nmol/L
progesterone	2020	10/2020	processed	1032	RO	10/2020-P1	22.3	24	nmol/L
progesterone	2020	10/2020	processed	1032	RO	10/2020-P2	47.1	47.7	nmol/L
progesterone	2020	10/2020	processed	1122	RO	10/2020-P1	22.3	25.3	nmol/L
progesterone	2020	10/2020	processed	1122	RO	10/2020-P2	47.1	49.8	nmol/L
progesterone	2020	10/2020	processed	1034	RO	10/2020-P1	22.3	23.9	nmol/L
progesterone	2020	10/2020	processed	1034	RO	10/2020-P2	47.1	47.7	nmol/L
progesterone	2020	10/2020	processed	1187	RO	10/2020-P1	22.3	24	nmol/L
progesterone	2020	10/2020	processed	1187	RO	10/2020-P2	47.1	47	nmol/L
progesterone	2020	10/2020	processed	1035	RO	10/2020-P1	22.3	24.1	nmol/L
progesterone	2020	10/2020	processed	1035	RO	10/2020-P2	47.1	47.7	nmol/L
progesterone	2020	10/2020	processed	1036	RO	10/2020-P1	22.3	22.9	nmol/L
progesterone	2020	10/2020	processed	1036	RO	10/2020-P2	47.1	46.4	nmol/L
progesterone	2020	10/2020	processed	1123	RO	10/2020-P1	22.3	23.6	nmol/L
progesterone	2020	10/2020	processed	1123	RO	10/2020-P2	47.1	47.9	nmol/L
progesterone	2020	10/2020	processed	1125	RO	10/2020-P1	22.3	25.8	nmol/L
progesterone	2020	10/2020	processed	1125	RO	10/2020-P2	47.1	46.7	nmol/L
progesterone	2020	10/2020	processed	1041	RO	10/2020-P1	22.3	23.9	nmol/L
progesterone	2020	10/2020	processed	1041	RO	10/2020-P2	47.1	47.7	nmol/L
progesterone	2020	10/2020	processed	1126	RO	10/2020-P1	22.3	24.3	nmol/L
progesterone	2020	10/2020	processed	1126	RO	10/2020-P2	47.1	46.8	nmol/L
progesterone	2020	10/2020	processed	1043	RO	10/2020-P1	22.3	23.9	nmol/L
progesterone	2020	10/2020	processed	1043	RO	10/2020-P2	47.1	47.1	nmol/L
progesterone	2020	10/2020	processed	1127	RO	10/2020-P1	22.3	24.9	nmol/L
progesterone	2020	10/2020	processed	1127	RO	10/2020-P2	47.1	48.7	nmol/L
progesterone	2020	10/2020	processed	1045	RO	10/2020-P1	22.3	24.9	nmol/L
progesterone	2020	10/2020	processed	1045	RO	10/2020-P2	47.1	49.6	nmol/L
progesterone	2020	10/2020	processed	1046	RO	10/2020-P1	22.3	24.7	nmol/L
progesterone	2020	10/2020	processed	1046	RO	10/2020-P2	47.1	49	nmol/L
progesterone	2020	10/2020	processed	1128	RO	10/2020-P1	22.3	24.5	nmol/L
progesterone	2020	10/2020	processed	1128	RO	10/2020-P2	47.1	48.9	nmol/L
progesterone	2020	10/2020	processed	1047	RO	10/2020-P1	22.3	25.3	nmol/L
progesterone	2020	10/2020	processed	1047	RO	10/2020-P2	47.1	49.4	nmol/L
progesterone	2020	10/2020	processed	1048	RO	10/2020-P1	22.3	24.8	nmol/L
progesterone	2020	10/2020	processed	1048	RO	10/2020-P2	47.1	49	nmol/L
progesterone	2020	10/2020	processed	1049	RO	10/2020-P1	22.3	24.5	nmol/L
progesterone	2020	10/2020	processed	1049	RO	10/2020-P2	47.1	49.5	nmol/L
progesterone	2020	10/2020	processed	1050	RO	10/2020-P1	22.3	24.2	nmol/L
progesterone	2020	10/2020	processed	1050	RO	10/2020-P2	47.1	47.4	nmol/L
progesterone	2020	10/2020	processed	1051	RO	10/2020-P1	22.3	24.8	nmol/L
progesterone	2020	10/2020	processed	1051	RO	10/2020-P2	47.1	46.4	nmol/L
progesterone	2020	10/2020	processed	1053	RO	10/2020-P1	22.3	25.2	nmol/L
progesterone	2020	10/2020	processed	1053	RO	10/2020-P2	47.1	50	nmol/L
progesterone	2020	10/2020	processed	1130	RO	10/2020-P1	22.3	23.9	nmol/L
progesterone	2020	10/2020	processed	1130	RO	10/2020-P2	47.1	128	nmol/L
progesterone	2020	10/2020	processed	1054	RO	10/2020-P1	22.3	24.8	nmol/L
progesterone	2020	10/2020	processed	1054	RO	10/2020-P2	47.1	49	nmol/L
progesterone	2020	10/2020	processed	1055	RO	10/2020-P1	22.3	25.1	nmol/L
progesterone	2020	10/2020	processed	1055	RO	10/2020-P2	47.1	49.6	nmol/L
progesterone	2020	10/2020	processed	1131	RO	10/2020-P1	22.3	24.2	nmol/L
progesterone	2020	10/2020	processed	1131	RO	10/2020-P2	47.1	50.5	nmol/L
progesterone	2020	10/2020	processed	1181	RO	10/2020-P1	22.3	24.2	nmol/L
progesterone	2020	10/2020	processed	1181	RO	10/2020-P2	47.1	47.7	nmol/L
progesterone	2020	10/2020	processed	1057	RO	10/2020-P1	22.3	24.5	nmol/L
progesterone	2020	10/2020	processed	1057	RO	10/2020-P2	47.1	49	nmol/L
progesterone	2020	10/2020	processed	1132	RO	10/2020-P1	22.3	24.5	nmol/L
progesterone	2020	10/2020	processed	1132	RO	10/2020-P2	47.1	49.3	nmol/L
progesterone	2020	10/2020	processed	1133	RO	10/2020-P1	22.3	24.2	nmol/L
progesterone	2020	10/2020	processed	1133	RO	10/2020-P2	47.1	46.7	nmol/L
progesterone	2020	10/2020	processed	1134	RO	10/2020-P1	22.3	24.8	nmol/L
progesterone	2020	10/2020	processed	1134	RO	10/2020-P2	47.1	49.6	nmol/L
progesterone	2020	10/2020	processed	1135	RO	10/2020-P1	22.3	24.7	nmol/L
progesterone	2020	10/2020	processed	1135	RO	10/2020-P2	47.1	48.1	nmol/L
progesterone	2020	10/2020	processed	1136	RO	10/2020-P1	22.3	46.3	nmol/L
progesterone	2020	10/2020	processed	1136	RO	10/2020-P2	47.1	56.3	nmol/L
progesterone	2020	10/2020	processed	1058	RO	10/2020-P1	22.3	23.7	nmol/L
progesterone	2020	10/2020	processed	1058	RO	10/2020-P2	47.1	46.7	nmol/L
progesterone	2020	10/2020	processed	1059	RO	10/2020-P1	22.3	24.5	nmol/L
progesterone	2020	10/2020	processed	1059	RO	10/2020-P2	47.1	48.3	nmol/L
progesterone	2020	10/2020	processed	1060	RO	10/2020-P1	22.3	24.3	nmol/L
progesterone	2020	10/2020	processed	1060	RO	10/2020-P2	47.1	47.7	nmol/L
progesterone	2020	10/2020	processed	1138	RO	10/2020-P1	22.3	25.5	nmol/L
progesterone	2020	10/2020	processed	1138	RO	10/2020-P2	47.1	48.8	nmol/L
progesterone	2020	10/2020	processed	1061	RO	10/2020-P1	22.3	24.1	nmol/L
progesterone	2020	10/2020	processed	1061	RO	10/2020-P2	47.1	46.7	nmol/L
progesterone	2020	10/2020	processed	1139	RO	10/2020-P1	22.3	24.1	nmol/L
progesterone	2020	10/2020	processed	1139	RO	10/2020-P2	47.1	46.3	nmol/L
progesterone	2020	10/2020	processed	1174	RO	10/2020-P1	22.3	23.8	nmol/L
progesterone	2020	10/2020	processed	1174	RO	10/2020-P2	47.1	50.8	nmol/L
progesterone	2020	10/2020	processed	1064	RO	10/2020-P1	22.3	23.3	nmol/L
progesterone	2020	10/2020	processed	1064	RO	10/2020-P2	47.1	47.8	nmol/L
progesterone	2020	10/2020	processed	1065	RO	10/2020-P1	22.3	24	nmol/L
progesterone	2020	10/2020	processed	1065	RO	10/2020-P2	47.1	46.4	nmol/L
progesterone	2020	10/2020	processed	1141	RO	10/2020-P1	22.3	25.5	nmol/L
progesterone	2020	10/2020	processed	1141	RO	10/2020-P2	47.1	50.1	nmol/L
progesterone	2020	10/2020	processed	1067	RO	10/2020-P1	22.3	23.9	nmol/L
progesterone	2020	10/2020	processed	1067	RO	10/2020-P2	47.1	47.1	nmol/L
progesterone	2020	10/2020	processed	1068	RO	10/2020-P1	22.3	24.6	nmol/L
progesterone	2020	10/2020	processed	1068	RO	10/2020-P2	47.1	48.1	nmol/L
progesterone	2020	10/2020	processed	1069	RO	10/2020-P1	22.3	23.9	nmol/L
progesterone	2020	10/2020	processed	1069	RO	10/2020-P2	47.1	47.2	nmol/L
progesterone	2020	10/2020	processed	1142	RO	10/2020-P1	22.3	23.9	nmol/L
progesterone	2020	10/2020	processed	1142	RO	10/2020-P2	47.1	47.7	nmol/L
progesterone	2020	10/2020	processed	1143	RO	10/2020-P1	22.3	23.3	nmol/L
progesterone	2020	10/2020	processed	1143	RO	10/2020-P2	47.1	45.2	nmol/L
progesterone	2020	10/2020	processed	1070	RO	10/2020-P1	22.3	25.4	nmol/L
progesterone	2020	10/2020	processed	1070	RO	10/2020-P2	47.1	50.2	nmol/L
progesterone	2020	10/2020	processed	1144	RO	10/2020-P1	22.3	24	nmol/L
progesterone	2020	10/2020	processed	1144	RO	10/2020-P2	47.1	44.6	nmol/L
progesterone	2020	10/2020	processed	1072	RO	10/2020-P1	22.3	23.2	nmol/L
progesterone	2020	10/2020	processed	1072	RO	10/2020-P2	47.1	45.8	nmol/L
progesterone	2020	10/2020	processed	1184	RO	10/2020-P1	22.3	23.8	nmol/L
progesterone	2020	10/2020	processed	1184	RO	10/2020-P2	47.1	46.8	nmol/L
progesterone	2020	10/2020	processed	1145	RO	10/2020-P1	22.3	18.7	nmol/L
progesterone	2020	10/2020	processed	1145	RO	10/2020-P2	47.1	36.7	nmol/L
progesterone	2020	10/2020	processed	1146	RO	10/2020-P1	22.3	26.4	nmol/L
progesterone	2020	10/2020	processed	1146	RO	10/2020-P2	47.1	52.2	nmol/L
progesterone	2020	10/2020	processed	1147	RO	10/2020-P1	22.3	24.1	nmol/L
progesterone	2020	10/2020	processed	1147	RO	10/2020-P2	47.1	49.6	nmol/L
progesterone	2021	10/2021	processed	1105	AB	10/2021-P1	12.5	10.4	nmol/L
progesterone	2021	10/2021	processed	1105	AB	10/2021-P2	44.5	41.3	nmol/L
progesterone	2021	10/2021	processed	1107	AB	10/2021-P1	12.5	11.8	nmol/L
progesterone	2021	10/2021	processed	1107	AB	10/2021-P2	44.5	45.2	nmol/L
progesterone	2021	10/2021	processed	1080	AB	10/2021-P1	12.5	12.1	nmol/L
progesterone	2021	10/2021	processed	1080	AB	10/2021-P2	44.5	44.2	nmol/L
progesterone	2021	10/2021	processed	1001	AB	10/2021-P1	12.5	13.5	nmol/L
progesterone	2021	10/2021	processed	1001	AB	10/2021-P2	44.5	51.9	nmol/L
progesterone	2021	10/2021	processed	1003	AB	10/2021-P1	12.5	12.7	nmol/L
progesterone	2021	10/2021	processed	1003	AB	10/2021-P2	44.5	46.4	nmol/L
progesterone	2021	10/2021	processed	1131	AB	10/2021-P1	12.5	11.6	nmol/L
progesterone	2021	10/2021	processed	1131	AB	10/2021-P2	44.5	44.2	nmol/L
progesterone	2021	10/2021	processed	1004	AB	10/2021-P1	12.5	17.5	nmol/L
progesterone	2021	10/2021	processed	1004	AB	10/2021-P2	44.5	6.04	nmol/L
progesterone	2021	10/2021	processed	1083	AB	10/2021-P1	12.5	13.3	nmol/L
progesterone	2021	10/2021	processed	1083	AB	10/2021-P2	44.5	45.3	nmol/L
progesterone	2021	10/2021	processed	1006	AB	10/2021-P1	12.5	12.3	nmol/L
progesterone	2021	10/2021	processed	1006	AB	10/2021-P2	44.5	46.3	nmol/L
progesterone	2021	10/2021	processed	1176	AB	10/2021-P1	12.5	11.2	nmol/L
progesterone	2021	10/2021	processed	1176	AB	10/2021-P2	44.5	43	nmol/L
progesterone	2021	10/2021	processed	1064	AB	10/2021-P1	12.5	10.7	nmol/L
progesterone	2021	10/2021	processed	1064	AB	10/2021-P2	44.5	42.1	nmol/L
progesterone	2021	10/2021	processed	1007	AB	10/2021-P1	12.5	11.8	nmol/L
progesterone	2021	10/2021	processed	1007	AB	10/2021-P2	44.5	45.8	nmol/L
progesterone	2021	10/2021	processed	1086	AB	10/2021-P1	12.5	12.7	nmol/L
progesterone	2021	10/2021	processed	1086	AB	10/2021-P2	44.5	46.4	nmol/L
progesterone	2021	10/2021	processed	1071	AB	10/2021-P1	12.5	13.7	nmol/L
progesterone	2021	10/2021	processed	1071	AB	10/2021-P2	44.5	48.7	nmol/L
progesterone	2021	10/2021	processed	1089	AX	10/2021-P1	12.5	12.8	nmol/L
progesterone	2021	10/2021	processed	1089	AX	10/2021-P2	44.5	68	nmol/L
progesterone	2021	10/2021	processed	1012	AX	10/2021-P1	12.5	9.83	nmol/L
progesterone	2021	10/2021	processed	1012	AX	10/2021-P2	44.5	55.5	nmol/L
progesterone	2021	10/2021	processed	1177	AX	10/2021-P1	12.5	11.2	nmol/L
progesterone	2021	10/2021	processed	1177	AX	10/2021-P2	44.5	61.4	nmol/L
progesterone	2021	10/2021	processed	1094	AX	10/2021-P1	12.5	9.06	nmol/L
progesterone	2021	10/2021	processed	1094	AX	10/2021-P2	44.5	59.4	nmol/L
progesterone	2021	10/2021	processed	1186	AX	10/2021-P1	12.5	10.8	nmol/L
progesterone	2021	10/2021	processed	1186	AX	10/2021-P2	44.5	58.5	nmol/L
progesterone	2021	10/2021	processed	1013	AX	10/2021-P1	12.5	13.7	nmol/L
progesterone	2021	10/2021	processed	1013	AX	10/2021-P2	44.5	69.9	nmol/L
progesterone	2021	10/2021	processed	1153	AX	10/2021-P1	12.5	12.5	nmol/L
progesterone	2021	10/2021	processed	1153	AX	10/2021-P2	44.5	66.2	nmol/L
progesterone	2021	10/2021	processed	1097	AX	10/2021-P1	12.5	12.3	nmol/L
progesterone	2021	10/2021	processed	1097	AX	10/2021-P2	44.5	65	nmol/L
progesterone	2021	10/2021	processed	1170	AX	10/2021-P1	12.5	11.5	nmol/L
progesterone	2021	10/2021	processed	1170	AX	10/2021-P2	44.5	62.2	nmol/L
progesterone	2021	10/2021	processed	1098	AX	10/2021-P1	12.5	15.6	nmol/L
progesterone	2021	10/2021	processed	1098	AX	10/2021-P2	44.5	74.2	nmol/L
progesterone	2021	10/2021	processed	1015	AX	10/2021-P1	12.5	13.5	nmol/L
progesterone	2021	10/2021	processed	1015	AX	10/2021-P2	44.5	65.3	nmol/L
progesterone	2021	10/2021	processed	1165	AX	10/2021-P1	12.5	17.1	nmol/L
progesterone	2021	10/2021	processed	1165	AX	10/2021-P2	44.5	77.4	nmol/L
progesterone	2021	10/2021	processed	1099	AX	10/2021-P1	12.5	14.3	nmol/L
progesterone	2021	10/2021	processed	1099	AX	10/2021-P2	44.5	66.3	nmol/L
progesterone	2021	10/2021	processed	1161	AX	10/2021-P1	12.5	9.92	nmol/L
progesterone	2021	10/2021	processed	1161	AX	10/2021-P2	44.5	59.5	nmol/L
progesterone	2021	10/2021	processed	1100	BE	10/2021-P1	12.5	8.59	nmol/L
progesterone	2021	10/2021	processed	1100	BE	10/2021-P2	44.5	35.3	nmol/L
progesterone	2021	10/2021	processed	1018	BE	10/2021-P1	12.5	9.57	nmol/L
progesterone	2021	10/2021	processed	1018	BE	10/2021-P2	44.5	36.3	nmol/L
progesterone	2021	10/2021	processed	1019	BE	10/2021-P1	12.5	8.9	nmol/L
progesterone	2021	10/2021	processed	1019	BE	10/2021-P2	44.5	32.2	nmol/L
progesterone	2021	10/2021	processed	1101	BE	10/2021-P1	12.5	8.33	nmol/L
progesterone	2021	10/2021	processed	1101	BE	10/2021-P2	44.5	34	nmol/L
progesterone	2021	10/2021	processed	1162	BE	10/2021-P1	12.5	15.2	nmol/L
progesterone	2021	10/2021	processed	1162	BE	10/2021-P2	44.5	41.3	nmol/L
progesterone	2021	10/2021	processed	1103	BE	10/2021-P1	12.5	9.32	nmol/L
progesterone	2021	10/2021	processed	1103	BE	10/2021-P2	44.5	33.4	nmol/L
progesterone	2021	10/2021	processed	1024	BG	10/2021-P1	12.5	11.9	nmol/L
progesterone	2021	10/2021	processed	1024	BG	10/2021-P2	44.5	43.2	nmol/L
progesterone	2021	10/2021	processed	1025	BG	10/2021-P1	12.5	11.6	nmol/L
progesterone	2021	10/2021	processed	1025	BG	10/2021-P2	44.5	41.5	nmol/L
progesterone	2021	10/2021	processed	1106	BG	10/2021-P1	12.5	10.4	nmol/L
progesterone	2021	10/2021	processed	1106	BG	10/2021-P2	44.5	39	nmol/L
progesterone	2021	10/2021	processed	1027	BG	10/2021-P1	12.5	12.4	nmol/L
progesterone	2021	10/2021	processed	1027	BG	10/2021-P2	44.5	43.9	nmol/L
progesterone	2021	10/2021	processed	1087	BG	10/2021-P1	12.5	13.3	nmol/L
progesterone	2021	10/2021	processed	1087	BG	10/2021-P2	44.5	47.6	nmol/L
progesterone	2021	10/2021	processed	1109	DG	10/2021-P1	12.5	11.8	nmol/L
progesterone	2021	10/2021	processed	1109	DG	10/2021-P2	44.5	34	nmol/L
progesterone	2021	10/2021	processed	1113	DG	10/2021-P1	12.5	12.4	nmol/L
progesterone	2021	10/2021	processed	1113	DG	10/2021-P2	44.5	34	nmol/L
progesterone	2021	10/2021	processed	1028	DG	10/2021-P1	12.5	11.5	nmol/L
progesterone	2021	10/2021	processed	1028	DG	10/2021-P2	44.5	32.1	nmol/L
progesterone	2021	10/2021	processed	1116	DG	10/2021-P1	12.5	13.9	nmol/L
progesterone	2021	10/2021	processed	1116	DG	10/2021-P2	44.5	43.2	nmol/L
progesterone	2021	10/2021	processed	1119	DG	10/2021-P1	12.5	11.6	nmol/L
progesterone	2021	10/2021	processed	1119	DG	10/2021-P2	44.5	32.4	nmol/L
progesterone	2021	10/2021	processed	1031	RO	10/2021-P1	12.5	12.5	nmol/L
progesterone	2021	10/2021	processed	1031	RO	10/2021-P2	44.5	47.7	nmol/L
progesterone	2021	10/2021	processed	1175	RO	10/2021-P1	12.5	12.2	nmol/L
progesterone	2021	10/2021	processed	1175	RO	10/2021-P2	44.5	47	nmol/L
progesterone	2021	10/2021	processed	1032	RO	10/2021-P1	12.5	12.5	nmol/L
progesterone	2021	10/2021	processed	1032	RO	10/2021-P2	44.5	48.7	nmol/L
progesterone	2021	10/2021	processed	1122	RO	10/2021-P1	12.5	12.9	nmol/L
progesterone	2021	10/2021	processed	1122	RO	10/2021-P2	44.5	50	nmol/L
progesterone	2021	10/2021	processed	1034	RO	10/2021-P1	12.5	12.2	nmol/L
progesterone	2021	10/2021	processed	1034	RO	10/2021-P2	44.5	46.1	nmol/L
progesterone	2021	10/2021	processed	1035	RO	10/2021-P1	12.5	12.6	nmol/L
progesterone	2021	10/2021	processed	1035	RO	10/2021-P2	44.5	48.7	nmol/L
progesterone	2021	10/2021	processed	1036	RO	10/2021-P1	12.5	12.4	nmol/L
progesterone	2021	10/2021	processed	1036	RO	10/2021-P2	44.5	49	nmol/L
progesterone	2021	10/2021	processed	1123	RO	10/2021-P1	12.5	12.8	nmol/L
progesterone	2021	10/2021	processed	1123	RO	10/2021-P2	44.5	47.5	nmol/L
progesterone	2021	10/2021	processed	1125	RO	10/2021-P1	12.5	14.3	nmol/L
progesterone	2021	10/2021	processed	1125	RO	10/2021-P2	44.5	47.7	nmol/L
progesterone	2021	10/2021	processed	1041	RO	10/2021-P1	12.5	12.8	nmol/L
progesterone	2021	10/2021	processed	1041	RO	10/2021-P2	44.5	47.7	nmol/L
progesterone	2021	10/2021	processed	1043	RO	10/2021-P1	12.5	12.7	nmol/L
progesterone	2021	10/2021	processed	1043	RO	10/2021-P2	44.5	49	nmol/L
progesterone	2021	10/2021	processed	1127	RO	10/2021-P1	12.5	13.3	nmol/L
progesterone	2021	10/2021	processed	1127	RO	10/2021-P2	44.5	49.3	nmol/L
progesterone	2021	10/2021	processed	1045	RO	10/2021-P1	12.5	11.9	nmol/L
progesterone	2021	10/2021	processed	1045	RO	10/2021-P2	44.5	46.4	nmol/L
progesterone	2021	10/2021	processed	1046	RO	10/2021-P1	12.5	14.5	nmol/L
progesterone	2021	10/2021	processed	1046	RO	10/2021-P2	44.5	52.2	nmol/L
progesterone	2021	10/2021	processed	1128	RO	10/2021-P1	12.5	13.2	nmol/L
progesterone	2021	10/2021	processed	1128	RO	10/2021-P2	44.5	48.7	nmol/L
progesterone	2021	10/2021	processed	1047	RO	10/2021-P1	12.5	13.2	nmol/L
progesterone	2021	10/2021	processed	1047	RO	10/2021-P2	44.5	48.3	nmol/L
progesterone	2021	10/2021	processed	1048	RO	10/2021-P1	12.5	13.4	nmol/L
progesterone	2021	10/2021	processed	1048	RO	10/2021-P2	44.5	49	nmol/L
progesterone	2021	10/2021	processed	1049	RO	10/2021-P1	12.5	13.3	nmol/L
progesterone	2021	10/2021	processed	1049	RO	10/2021-P2	44.5	49.4	nmol/L
progesterone	2021	10/2021	processed	1050	RO	10/2021-P1	12.5	13.4	nmol/L
progesterone	2021	10/2021	processed	1050	RO	10/2021-P2	44.5	49.6	nmol/L
progesterone	2021	10/2021	processed	1051	RO	10/2021-P1	12.5	13.5	nmol/L
progesterone	2021	10/2021	processed	1051	RO	10/2021-P2	44.5	49	nmol/L
progesterone	2021	10/2021	processed	1053	RO	10/2021-P1	12.5	13.2	nmol/L
progesterone	2021	10/2021	processed	1053	RO	10/2021-P2	44.5	50	nmol/L
progesterone	2021	10/2021	processed	1130	RO	10/2021-P1	12.5	12.6	nmol/L
progesterone	2021	10/2021	processed	1130	RO	10/2021-P2	44.5	47.7	nmol/L
progesterone	2021	10/2021	processed	1054	RO	10/2021-P1	12.5	12.4	nmol/L
progesterone	2021	10/2021	processed	1054	RO	10/2021-P2	44.5	47.1	nmol/L
progesterone	2021	10/2021	processed	1055	RO	10/2021-P1	12.5	13.1	nmol/L
progesterone	2021	10/2021	processed	1055	RO	10/2021-P2	44.5	50.2	nmol/L
progesterone	2021	10/2021	processed	1181	RO	10/2021-P1	12.5	13.3	nmol/L
progesterone	2021	10/2021	processed	1181	RO	10/2021-P2	44.5	48.1	nmol/L
progesterone	2021	10/2021	processed	1057	RO	10/2021-P1	12.5	12.9	nmol/L
progesterone	2021	10/2021	processed	1057	RO	10/2021-P2	44.5	48.8	nmol/L
progesterone	2021	10/2021	processed	1132	RO	10/2021-P1	12.5	12.4	nmol/L
progesterone	2021	10/2021	processed	1132	RO	10/2021-P2	44.5	49	nmol/L
progesterone	2021	10/2021	processed	1133	RO	10/2021-P1	12.5	12.7	nmol/L
progesterone	2021	10/2021	processed	1133	RO	10/2021-P2	44.5	47.1	nmol/L
progesterone	2021	10/2021	processed	1134	RO	10/2021-P1	12.5	12.7	nmol/L
progesterone	2021	10/2021	processed	1134	RO	10/2021-P2	44.5	48.7	nmol/L
progesterone	2021	10/2021	processed	1135	RO	10/2021-P1	12.5	13.6	nmol/L
progesterone	2021	10/2021	processed	1135	RO	10/2021-P2	44.5	50	nmol/L
progesterone	2021	10/2021	processed	1058	RO	10/2021-P1	12.5	13.1	nmol/L
progesterone	2021	10/2021	processed	1058	RO	10/2021-P2	44.5	48.3	nmol/L
progesterone	2021	10/2021	processed	1059	RO	10/2021-P1	12.5	13.8	nmol/L
progesterone	2021	10/2021	processed	1059	RO	10/2021-P2	44.5	50.2	nmol/L
progesterone	2021	10/2021	processed	1060	RO	10/2021-P1	12.5	12.1	nmol/L
progesterone	2021	10/2021	processed	1060	RO	10/2021-P2	44.5	47.1	nmol/L
progesterone	2021	10/2021	processed	1138	RO	10/2021-P1	12.5	12.2	nmol/L
progesterone	2021	10/2021	processed	1138	RO	10/2021-P2	44.5	47.8	nmol/L
progesterone	2021	10/2021	processed	1061	RO	10/2021-P1	12.5	12.4	nmol/L
progesterone	2021	10/2021	processed	1061	RO	10/2021-P2	44.5	47.4	nmol/L
progesterone	2021	10/2021	processed	1139	RO	10/2021-P1	12.5	12.3	nmol/L
progesterone	2021	10/2021	processed	1139	RO	10/2021-P2	44.5	45.9	nmol/L
progesterone	2021	10/2021	processed	1174	RO	10/2021-P1	12.5	12.7	nmol/L
progesterone	2021	10/2021	processed	1174	RO	10/2021-P2	44.5	49.5	nmol/L
progesterone	2021	10/2021	processed	1065	RO	10/2021-P1	12.5	12.6	nmol/L
progesterone	2021	10/2021	processed	1065	RO	10/2021-P2	44.5	47.7	nmol/L
progesterone	2021	10/2021	processed	1141	RO	10/2021-P1	12.5	14.2	nmol/L
progesterone	2021	10/2021	processed	1141	RO	10/2021-P2	44.5	49.9	nmol/L
progesterone	2021	10/2021	processed	1067	RO	10/2021-P1	12.5	12.6	nmol/L
progesterone	2021	10/2021	processed	1067	RO	10/2021-P2	44.5	48.3	nmol/L
progesterone	2021	10/2021	processed	1188	RO	10/2021-P1	12.5	11.7	nmol/L
progesterone	2021	10/2021	processed	1188	RO	10/2021-P2	44.5	43.4	nmol/L
progesterone	2021	10/2021	processed	1068	RO	10/2021-P1	12.5	13	nmol/L
progesterone	2021	10/2021	processed	1068	RO	10/2021-P2	44.5	46.6	nmol/L
progesterone	2021	10/2021	processed	1069	RO	10/2021-P1	12.5	13.4	nmol/L
progesterone	2021	10/2021	processed	1069	RO	10/2021-P2	44.5	50.2	nmol/L
progesterone	2021	10/2021	processed	1142	RO	10/2021-P1	12.5	14.3	nmol/L
progesterone	2021	10/2021	processed	1142	RO	10/2021-P2	44.5	50.9	nmol/L
progesterone	2021	10/2021	processed	1164	RO	10/2021-P1	12.5	12.1	nmol/L
progesterone	2021	10/2021	processed	1164	RO	10/2021-P2	44.5	45.4	nmol/L
progesterone	2021	10/2021	processed	1143	RO	10/2021-P1	12.5	12.9	nmol/L
progesterone	2021	10/2021	processed	1143	RO	10/2021-P2	44.5	47.1	nmol/L
progesterone	2021	10/2021	processed	1070	RO	10/2021-P1	12.5	13	nmol/L
progesterone	2021	10/2021	processed	1070	RO	10/2021-P2	44.5	51.2	nmol/L
progesterone	2021	10/2021	processed	1166	RO	10/2021-P1	12.5	12.8	nmol/L
progesterone	2021	10/2021	processed	1166	RO	10/2021-P2	44.5	47.9	nmol/L
progesterone	2021	10/2021	processed	1072	RO	10/2021-P1	12.5	13	nmol/L
progesterone	2021	10/2021	processed	1072	RO	10/2021-P2	44.5	49	nmol/L
progesterone	2021	10/2021	processed	1189	RO	10/2021-P1	12.5	13.3	nmol/L
progesterone	2021	10/2021	processed	1189	RO	10/2021-P2	44.5	49.5	nmol/L
progesterone	2021	10/2021	processed	1184	RO	10/2021-P1	12.5	13.1	nmol/L
progesterone	2021	10/2021	processed	1184	RO	10/2021-P2	44.5	48.1	nmol/L
progesterone	2021	10/2021	processed	1145	RO	10/2021-P1	12.5	10.5	nmol/L
progesterone	2021	10/2021	processed	1145	RO	10/2021-P2	44.5	39.6	nmol/L
progesterone	2021	10/2021	processed	1147	RO	10/2021-P1	12.5	16.1	nmol/L
progesterone	2021	10/2021	processed	1147	RO	10/2021-P2	44.5	54.3	nmol/L
progesterone	2021	10/2021	processed	1160	RO	10/2021-P1	12.5	12.9	nmol/L
progesterone	2021	10/2021	processed	1160	RO	10/2021-P2	44.5	47.6	nmol/L
progesterone	2021	10/2021	processed	1167	RO	10/2021-P1	12.5	11.9	nmol/L
progesterone	2021	10/2021	processed	1167	RO	10/2021-P2	44.5	45.8	nmol/L
progesterone	2021	10/2021	processed	1168	RO	10/2021-P1	12.5	11.2	nmol/L
progesterone	2021	10/2021	processed	1168	RO	10/2021-P2	44.5	40.4	nmol/L
progesterone	2021	10/2021	native	1105	AB	10/2021-N1	15.5	18.3	nmol/L
progesterone	2021	10/2021	native	1105	AB	10/2021-N2	4.94	5.79	nmol/L
progesterone	2021	10/2021	native	1000	AB	10/2021-N1	15.5	16.9	nmol/L
progesterone	2021	10/2021	native	1000	AB	10/2021-N2	4.94	6.04	nmol/L
progesterone	2021	10/2021	native	1003	AB	10/2021-N1	15.5	16.2	nmol/L
progesterone	2021	10/2021	native	1003	AB	10/2021-N2	4.94	5.41	nmol/L
progesterone	2021	10/2021	native	1006	AB	10/2021-N1	15.5	17.5	nmol/L
progesterone	2021	10/2021	native	1006	AB	10/2021-N2	4.94	5.4	nmol/L
progesterone	2021	10/2021	native	1007	AB	10/2021-N1	15.5	15.6	nmol/L
progesterone	2021	10/2021	native	1007	AB	10/2021-N2	4.94	5.09	nmol/L
progesterone	2021	10/2021	native	1012	AX	10/2021-N1	15.5	18.6	nmol/L
progesterone	2021	10/2021	native	1012	AX	10/2021-N2	4.94	4.29	nmol/L
progesterone	2021	10/2021	native	1186	AX	10/2021-N1	15.5	19.5	nmol/L
progesterone	2021	10/2021	native	1186	AX	10/2021-N2	4.94	5.25	nmol/L
progesterone	2021	10/2021	native	1013	AX	10/2021-N1	15.5	21.5	nmol/L
progesterone	2021	10/2021	native	1013	AX	10/2021-N2	4.94	5.82	nmol/L
progesterone	2021	10/2021	native	1153	AX	10/2021-N1	15.5	22.3	nmol/L
progesterone	2021	10/2021	native	1153	AX	10/2021-N2	4.94	5.66	nmol/L
progesterone	2021	10/2021	native	1170	AX	10/2021-N1	15.5	19	nmol/L
progesterone	2021	10/2021	native	1170	AX	10/2021-N2	4.94	3.85	nmol/L
progesterone	2021	10/2021	native	1015	AX	10/2021-N1	15.5	21	nmol/L
progesterone	2021	10/2021	native	1015	AX	10/2021-N2	4.94	5.22	nmol/L
progesterone	2021	10/2021	native	1099	AX	10/2021-N1	15.5	14.3	nmol/L
progesterone	2021	10/2021	native	1099	AX	10/2021-N2	4.94	66.3	nmol/L
progesterone	2021	10/2021	native	1017	BE	10/2021-N1	15.5	10.4	nmol/L
progesterone	2021	10/2021	native	1017	BE	10/2021-N2	4.94	3.15	nmol/L
progesterone	2021	10/2021	native	1100	BE	10/2021-N1	15.5	14.2	nmol/L
progesterone	2021	10/2021	native	1100	BE	10/2021-N2	4.94	3.91	nmol/L
progesterone	2021	10/2021	native	1018	BE	10/2021-N1	15.5	13.3	nmol/L
progesterone	2021	10/2021	native	1018	BE	10/2021-N2	4.94	4.52	nmol/L
progesterone	2021	10/2021	native	1101	BE	10/2021-N1	15.5	12.8	nmol/L
progesterone	2021	10/2021	native	1101	BE	10/2021-N2	4.94	4.42	nmol/L
progesterone	2021	10/2021	native	1155	BE	10/2021-N1	15.5	12.9	nmol/L
progesterone	2021	10/2021	native	1155	BE	10/2021-N2	4.94	4.1	nmol/L
progesterone	2021	10/2021	native	1024	BG	10/2021-N1	15.5	15.7	nmol/L
progesterone	2021	10/2021	native	1024	BG	10/2021-N2	4.94	5.41	nmol/L
progesterone	2021	10/2021	native	1025	BG	10/2021-N1	15.5	15.6	nmol/L
progesterone	2021	10/2021	native	1025	BG	10/2021-N2	4.94	5.79	nmol/L
progesterone	2021	10/2021	native	1106	BG	10/2021-N1	15.5	15	nmol/L
progesterone	2021	10/2021	native	1106	BG	10/2021-N2	4.94	5.24	nmol/L
progesterone	2021	10/2021	native	1027	BG	10/2021-N1	15.5	14.6	nmol/L
progesterone	2021	10/2021	native	1027	BG	10/2021-N2	4.94	5.09	nmol/L
progesterone	2021	10/2021	native	1171	DG	10/2021-N1	15.5	12.1	nmol/L
progesterone	2021	10/2021	native	1171	DG	10/2021-N2	4.94	4.13	nmol/L
progesterone	2021	10/2021	native	1113	DG	10/2021-N1	15.5	12.7	nmol/L
progesterone	2021	10/2021	native	1113	DG	10/2021-N2	4.94	4.07	nmol/L
progesterone	2021	10/2021	native	1028	DG	10/2021-N1	15.5	12.6	nmol/L
progesterone	2021	10/2021	native	1028	DG	10/2021-N2	4.94	4.1	nmol/L
progesterone	2021	10/2021	native	1029	DG	10/2021-N1	15.5	13	nmol/L
progesterone	2021	10/2021	native	1029	DG	10/2021-N2	4.94	4.2	nmol/L
progesterone	2021	10/2021	native	1030	DG	10/2021-N1	15.5	12.1	nmol/L
progesterone	2021	10/2021	native	1030	DG	10/2021-N2	4.94	4.45	nmol/L
progesterone	2021	10/2021	native	1031	RO	10/2021-N1	15.5	16.3	nmol/L
progesterone	2021	10/2021	native	1031	RO	10/2021-N2	4.94	4.96	nmol/L
progesterone	2021	10/2021	native	1175	RO	10/2021-N1	15.5	14.9	nmol/L
progesterone	2021	10/2021	native	1175	RO	10/2021-N2	4.94	4.45	nmol/L
progesterone	2021	10/2021	native	1032	RO	10/2021-N1	15.5	16	nmol/L
progesterone	2021	10/2021	native	1032	RO	10/2021-N2	4.94	4.74	nmol/L
progesterone	2021	10/2021	native	1034	RO	10/2021-N1	15.5	15.4	nmol/L
progesterone	2021	10/2021	native	1034	RO	10/2021-N2	4.94	4.64	nmol/L
progesterone	2021	10/2021	native	1035	RO	10/2021-N1	15.5	15.9	nmol/L
progesterone	2021	10/2021	native	1035	RO	10/2021-N2	4.94	4.93	nmol/L
progesterone	2021	10/2021	native	1036	RO	10/2021-N1	15.5	16.8	nmol/L
progesterone	2021	10/2021	native	1036	RO	10/2021-N2	4.94	4.99	nmol/L
progesterone	2021	10/2021	native	1157	RO	10/2021-N1	15.5	15.9	nmol/L
progesterone	2021	10/2021	native	1157	RO	10/2021-N2	4.94	5.09	nmol/L
progesterone	2021	10/2021	native	1123	RO	10/2021-N1	15.5	15.9	nmol/L
progesterone	2021	10/2021	native	1123	RO	10/2021-N2	4.94	4.9	nmol/L
progesterone	2021	10/2021	native	1158	RO	10/2021-N1	15.5	17.3	nmol/L
progesterone	2021	10/2021	native	1158	RO	10/2021-N2	4.94	5.85	nmol/L
progesterone	2021	10/2021	native	1039	RO	10/2021-N1	15.5	16.4	nmol/L
progesterone	2021	10/2021	native	1039	RO	10/2021-N2	4.94	4.92	nmol/L
progesterone	2021	10/2021	native	1041	RO	10/2021-N1	15.5	16.9	nmol/L
progesterone	2021	10/2021	native	1041	RO	10/2021-N2	4.94	4.74	nmol/L
progesterone	2021	10/2021	native	1045	RO	10/2021-N1	15.5	15.5	nmol/L
progesterone	2021	10/2021	native	1045	RO	10/2021-N2	4.94	4.58	nmol/L
progesterone	2021	10/2021	native	1046	RO	10/2021-N1	15.5	16.9	nmol/L
progesterone	2021	10/2021	native	1046	RO	10/2021-N2	4.94	5.12	nmol/L
progesterone	2021	10/2021	native	1047	RO	10/2021-N1	15.5	16.6	nmol/L
progesterone	2021	10/2021	native	1047	RO	10/2021-N2	4.94	5.12	nmol/L
progesterone	2021	10/2021	native	1050	RO	10/2021-N1	15.5	17.6	nmol/L
progesterone	2021	10/2021	native	1050	RO	10/2021-N2	4.94	5.57	nmol/L
progesterone	2021	10/2021	native	1051	RO	10/2021-N1	15.5	17	nmol/L
progesterone	2021	10/2021	native	1051	RO	10/2021-N2	4.94	5.22	nmol/L
progesterone	2021	10/2021	native	1053	RO	10/2021-N1	15.5	17.1	nmol/L
progesterone	2021	10/2021	native	1053	RO	10/2021-N2	4.94	5.28	nmol/L
progesterone	2021	10/2021	native	1130	RO	10/2021-N1	15.5	16.4	nmol/L
progesterone	2021	10/2021	native	1130	RO	10/2021-N2	4.94	5.02	nmol/L
progesterone	2021	10/2021	native	1054	RO	10/2021-N1	15.5	16.5	nmol/L
progesterone	2021	10/2021	native	1054	RO	10/2021-N2	4.94	5.09	nmol/L
progesterone	2021	10/2021	native	1055	RO	10/2021-N1	15.5	16.7	nmol/L
progesterone	2021	10/2021	native	1055	RO	10/2021-N2	4.94	4.87	nmol/L
progesterone	2021	10/2021	native	1057	RO	10/2021-N1	15.5	14.5	nmol/L
progesterone	2021	10/2021	native	1057	RO	10/2021-N2	4.94	4.26	nmol/L
progesterone	2021	10/2021	native	1132	RO	10/2021-N1	15.5	16.2	nmol/L
progesterone	2021	10/2021	native	1132	RO	10/2021-N2	4.94	4.77	nmol/L
progesterone	2021	10/2021	native	1134	RO	10/2021-N1	15.5	15.9	nmol/L
progesterone	2021	10/2021	native	1134	RO	10/2021-N2	4.94	4.77	nmol/L
progesterone	2021	10/2021	native	1058	RO	10/2021-N1	15.5	16.1	nmol/L
progesterone	2021	10/2021	native	1058	RO	10/2021-N2	4.94	4.74	nmol/L
progesterone	2021	10/2021	native	1059	RO	10/2021-N1	15.5	17.3	nmol/L
progesterone	2021	10/2021	native	1059	RO	10/2021-N2	4.94	5.28	nmol/L
progesterone	2021	10/2021	native	1060	RO	10/2021-N1	15.5	16.2	nmol/L
progesterone	2021	10/2021	native	1060	RO	10/2021-N2	4.94	5.02	nmol/L
progesterone	2021	10/2021	native	1138	RO	10/2021-N1	15.5	15.7	nmol/L
progesterone	2021	10/2021	native	1138	RO	10/2021-N2	4.94	5.02	nmol/L
progesterone	2021	10/2021	native	1061	RO	10/2021-N1	15.5	15.5	nmol/L
progesterone	2021	10/2021	native	1061	RO	10/2021-N2	4.94	4.55	nmol/L
progesterone	2021	10/2021	native	1139	RO	10/2021-N1	15.5	16.3	nmol/L
progesterone	2021	10/2021	native	1139	RO	10/2021-N2	4.94	4.67	nmol/L
progesterone	2021	10/2021	native	1174	RO	10/2021-N1	15.5	16.5	nmol/L
progesterone	2021	10/2021	native	1174	RO	10/2021-N2	4.94	4.68	nmol/L
progesterone	2021	10/2021	native	1065	RO	10/2021-N1	15.5	16.1	nmol/L
progesterone	2021	10/2021	native	1065	RO	10/2021-N2	4.94	4.96	nmol/L
progesterone	2021	10/2021	native	1067	RO	10/2021-N1	15.5	15.9	nmol/L
progesterone	2021	10/2021	native	1067	RO	10/2021-N2	4.94	4.61	nmol/L
progesterone	2021	10/2021	native	1159	RO	10/2021-N1	15.5	15.5	nmol/L
progesterone	2021	10/2021	native	1159	RO	10/2021-N2	4.94	4.55	nmol/L
progesterone	2021	10/2021	native	1068	RO	10/2021-N1	15.5	16.3	nmol/L
progesterone	2021	10/2021	native	1068	RO	10/2021-N2	4.94	5.12	nmol/L
progesterone	2021	10/2021	native	1069	RO	10/2021-N1	15.5	17.1	nmol/L
progesterone	2021	10/2021	native	1069	RO	10/2021-N2	4.94	5.25	nmol/L
progesterone	2021	10/2021	native	1070	RO	10/2021-N1	15.5	17.8	nmol/L
progesterone	2021	10/2021	native	1070	RO	10/2021-N2	4.94	5.09	nmol/L
progesterone	2021	10/2021	native	1071	RO	10/2021-N1	15.5	18.5	nmol/L
progesterone	2021	10/2021	native	1071	RO	10/2021-N2	4.94	5.79	nmol/L
progesterone	2021	10/2021	native	1072	RO	10/2021-N1	15.5	16.5	nmol/L
progesterone	2021	10/2021	native	1072	RO	10/2021-N2	4.94	4.96	nmol/L
progesterone	2021	10/2021	native	1184	RO	10/2021-N1	15.5	16.1	nmol/L
progesterone	2021	10/2021	native	1184	RO	10/2021-N2	4.94	5.22	nmol/L
progesterone	2021	10/2021	native	1160	RO	10/2021-N1	15.5	16.9	nmol/L
progesterone	2021	10/2021	native	1160	RO	10/2021-N2	4.94	5.18	nmol/L
17β-estradiol	2020	10/2020	processed	1190	AB	10/2020-P1	201	271.654	pmol/L
17β-estradiol	2020	10/2020	processed	1190	AB	10/2020-P2	336	451.533	pmol/L
17β-estradiol	2020	10/2020	processed	1000	AB	10/2020-P1	201	260.641	pmol/L
17β-estradiol	2020	10/2020	processed	1000	AB	10/2020-P2	336	433.178	pmol/L
17β-estradiol	2020	10/2020	processed	1080	AB	10/2020-P1	201	264.312	pmol/L
17β-estradiol	2020	10/2020	processed	1080	AB	10/2020-P2	336	466.217	pmol/L
17β-estradiol	2020	10/2020	processed	1001	AB	10/2020-P1	201	264.312	pmol/L
17β-estradiol	2020	10/2020	processed	1001	AB	10/2020-P2	336	470.989	pmol/L
17β-estradiol	2020	10/2020	processed	1002	AB	10/2020-P1	201	278.996	pmol/L
17β-estradiol	2020	10/2020	processed	1002	AB	10/2020-P2	336	429.507	pmol/L
17β-estradiol	2020	10/2020	processed	1003	AB	10/2020-P1	201	242.286	pmol/L
17β-estradiol	2020	10/2020	processed	1003	AB	10/2020-P2	336	444.191	pmol/L
17β-estradiol	2020	10/2020	processed	1082	AB	10/2020-P1	201	238.615	pmol/L
17β-estradiol	2020	10/2020	processed	1082	AB	10/2020-P2	336	396.468	pmol/L
17β-estradiol	2020	10/2020	processed	1004	AB	10/2020-P1	201	275.325	pmol/L
17β-estradiol	2020	10/2020	processed	1004	AB	10/2020-P2	336	469.888	pmol/L
17β-estradiol	2020	10/2020	processed	1005	AB	10/2020-P1	201	240.451	pmol/L
17β-estradiol	2020	10/2020	processed	1005	AB	10/2020-P2	336	433.178	pmol/L
17β-estradiol	2020	10/2020	processed	1083	AB	10/2020-P1	201	257	pmol/L
17β-estradiol	2020	10/2020	processed	1083	AB	10/2020-P2	336	470	pmol/L
17β-estradiol	2020	10/2020	processed	1176	AB	10/2020-P1	201	290	pmol/L
17β-estradiol	2020	10/2020	processed	1176	AB	10/2020-P2	336	470	pmol/L
17β-estradiol	2020	10/2020	processed	1007	AB	10/2020-P1	201	260.641	pmol/L
17β-estradiol	2020	10/2020	processed	1007	AB	10/2020-P2	336	440.52	pmol/L
17β-estradiol	2020	10/2020	processed	1086	AB	10/2020-P1	201	264.312	pmol/L
17β-estradiol	2020	10/2020	processed	1086	AB	10/2020-P2	336	477.23	pmol/L
17β-estradiol	2020	10/2020	processed	1088	AB	10/2020-P1	201	260.641	pmol/L
17β-estradiol	2020	10/2020	processed	1088	AB	10/2020-P2	336	499.256	pmol/L
17β-estradiol	2020	10/2020	processed	1089	AX	10/2020-P1	201	142.068	pmol/L
17β-estradiol	2020	10/2020	processed	1089	AX	10/2020-P2	336	349.369	pmol/L
17β-estradiol	2020	10/2020	processed	1191	AX	10/2020-P1	201	154.99	pmol/L
17β-estradiol	2020	10/2020	processed	1191	AX	10/2020-P2	336	336.227	pmol/L
17β-estradiol	2020	10/2020	processed	1092	AX	10/2020-P1	201	147.464	pmol/L
17β-estradiol	2020	10/2020	processed	1092	AX	10/2020-P2	336	399.442	pmol/L
17β-estradiol	2020	10/2020	processed	1012	AX	10/2020-P1	201	213.505	pmol/L
17β-estradiol	2020	10/2020	processed	1012	AX	10/2020-P2	336	420.733	pmol/L
17β-estradiol	2020	10/2020	processed	1177	AX	10/2020-P1	201	189.57	pmol/L
17β-estradiol	2020	10/2020	processed	1177	AX	10/2020-P2	336	435.454	pmol/L
17β-estradiol	2020	10/2020	processed	1192	AX	10/2020-P1	201	184.064	pmol/L
17β-estradiol	2020	10/2020	processed	1192	AX	10/2020-P2	336	433.545	pmol/L
17β-estradiol	2020	10/2020	processed	1152	AX	10/2020-P1	201	166.186	pmol/L
17β-estradiol	2020	10/2020	processed	1152	AX	10/2020-P2	336	403.443	pmol/L
17β-estradiol	2020	10/2020	processed	1185	AX	10/2020-P1	201	148.162	pmol/L
17β-estradiol	2020	10/2020	processed	1185	AX	10/2020-P2	336	383.876	pmol/L
17β-estradiol	2020	10/2020	processed	1094	AX	10/2020-P1	201	180.797	pmol/L
17β-estradiol	2020	10/2020	processed	1094	AX	10/2020-P2	336	395.44	pmol/L
17β-estradiol	2020	10/2020	processed	1186	AX	10/2020-P1	201	228.373	pmol/L
17β-estradiol	2020	10/2020	processed	1186	AX	10/2020-P2	336	475.468	pmol/L
17β-estradiol	2020	10/2020	processed	1096	AX	10/2020-P1	201	155.907	pmol/L
17β-estradiol	2020	10/2020	processed	1096	AX	10/2020-P2	336	404.471	pmol/L
17β-estradiol	2020	10/2020	processed	1013	AX	10/2020-P1	201	182.632	pmol/L
17β-estradiol	2020	10/2020	processed	1013	AX	10/2020-P2	336	410.198	pmol/L
17β-estradiol	2020	10/2020	processed	1193	AX	10/2020-P1	201	162.625	pmol/L
17β-estradiol	2020	10/2020	processed	1193	AX	10/2020-P2	336	372.57	pmol/L
17β-estradiol	2020	10/2020	processed	1117	AX	10/2020-P1	201	214.313	pmol/L
17β-estradiol	2020	10/2020	processed	1117	AX	10/2020-P2	336	452.341	pmol/L
17β-estradiol	2020	10/2020	processed	1014	AX	10/2020-P1	201	200.437	pmol/L
17β-estradiol	2020	10/2020	processed	1014	AX	10/2020-P2	336	378.847	pmol/L
17β-estradiol	2020	10/2020	processed	1098	AX	10/2020-P1	201	198.381	pmol/L
17β-estradiol	2020	10/2020	processed	1098	AX	10/2020-P2	336	477.01	pmol/L
17β-estradiol	2020	10/2020	processed	1015	AX	10/2020-P1	201	197.353	pmol/L
17β-estradiol	2020	10/2020	processed	1015	AX	10/2020-P2	336	404.764	pmol/L
17β-estradiol	2020	10/2020	processed	1099	AX	10/2020-P1	201	200.437	pmol/L
17β-estradiol	2020	10/2020	processed	1099	AX	10/2020-P2	336	339.164	pmol/L
17β-estradiol	2020	10/2020	processed	1016	BE	10/2020-P1	201	209.027	pmol/L
17β-estradiol	2020	10/2020	processed	1016	BE	10/2020-P2	336	267.579	pmol/L
17β-estradiol	2020	10/2020	processed	1018	BE	10/2020-P1	201	168.866	pmol/L
17β-estradiol	2020	10/2020	processed	1018	BE	10/2020-P2	336	234.944	pmol/L
17β-estradiol	2020	10/2020	processed	1019	BE	10/2020-P1	201	205.576	pmol/L
17β-estradiol	2020	10/2020	processed	1019	BE	10/2020-P2	336	271.654	pmol/L
17β-estradiol	2020	10/2020	processed	1101	BE	10/2020-P1	201	168.866	pmol/L
17β-estradiol	2020	10/2020	processed	1101	BE	10/2020-P2	336	236.78	pmol/L
17β-estradiol	2020	10/2020	processed	1022	BE	10/2020-P1	201	197.169	pmol/L
17β-estradiol	2020	10/2020	processed	1022	BE	10/2020-P2	336	245.663	pmol/L
17β-estradiol	2020	10/2020	processed	1103	BE	10/2020-P1	201	213.285	pmol/L
17β-estradiol	2020	10/2020	processed	1103	BE	10/2020-P2	336	277.161	pmol/L
17β-estradiol	2020	10/2020	processed	1024	BG	10/2020-P1	201	205.576	pmol/L
17β-estradiol	2020	10/2020	processed	1024	BG	10/2020-P2	336	381.784	pmol/L
17β-estradiol	2020	10/2020	processed	1025	BG	10/2020-P1	201	187.918	pmol/L
17β-estradiol	2020	10/2020	processed	1025	BG	10/2020-P2	336	347.864	pmol/L
17β-estradiol	2020	10/2020	processed	1104	BG	10/2020-P1	201	217.69	pmol/L
17β-estradiol	2020	10/2020	processed	1104	BG	10/2020-P2	336	381.784	pmol/L
17β-estradiol	2020	10/2020	processed	1105	BG	10/2020-P1	201	179.879	pmol/L
17β-estradiol	2020	10/2020	processed	1105	BG	10/2020-P2	336	355.72	pmol/L
17β-estradiol	2020	10/2020	processed	1106	BG	10/2020-P1	201	172.537	pmol/L
17β-estradiol	2020	10/2020	processed	1106	BG	10/2020-P2	336	337.365	pmol/L
17β-estradiol	2020	10/2020	processed	1107	BG	10/2020-P1	201	139.498	pmol/L
17β-estradiol	2020	10/2020	processed	1107	BG	10/2020-P2	336	302.123	pmol/L
17β-estradiol	2020	10/2020	processed	1108	BG	10/2020-P1	201	193.829	pmol/L
17β-estradiol	2020	10/2020	processed	1108	BG	10/2020-P2	336	353.517	pmol/L
17β-estradiol	2020	10/2020	processed	1027	BG	10/2020-P1	201	216.185	pmol/L
17β-estradiol	2020	10/2020	processed	1027	BG	10/2020-P2	336	392.76	pmol/L
17β-estradiol	2020	10/2020	processed	1087	BG	10/2020-P1	201	133.624	pmol/L
17β-estradiol	2020	10/2020	processed	1087	BG	10/2020-P2	336	263.945	pmol/L
17β-estradiol	2020	10/2020	processed	1031	RO	10/2020-P1	201	192.36	pmol/L
17β-estradiol	2020	10/2020	processed	1031	RO	10/2020-P2	336	330.757	pmol/L
17β-estradiol	2020	10/2020	processed	1175	RO	10/2020-P1	201	202.089	pmol/L
17β-estradiol	2020	10/2020	processed	1175	RO	10/2020-P2	336	331.565	pmol/L
17β-estradiol	2020	10/2020	processed	1032	RO	10/2020-P1	201	204.842	pmol/L
17β-estradiol	2020	10/2020	processed	1032	RO	10/2020-P2	336	325.618	pmol/L
17β-estradiol	2020	10/2020	processed	1033	RO	10/2020-P1	201	191.81	pmol/L
17β-estradiol	2020	10/2020	processed	1033	RO	10/2020-P2	336	345.441	pmol/L
17β-estradiol	2020	10/2020	processed	1122	RO	10/2020-P1	201	197.5	pmol/L
17β-estradiol	2020	10/2020	processed	1122	RO	10/2020-P2	336	355.72	pmol/L
17β-estradiol	2020	10/2020	processed	1034	RO	10/2020-P1	201	201.281	pmol/L
17β-estradiol	2020	10/2020	processed	1034	RO	10/2020-P2	336	356.271	pmol/L
17β-estradiol	2020	10/2020	processed	1187	RO	10/2020-P1	201	215.01	pmol/L
17β-estradiol	2020	10/2020	processed	1187	RO	10/2020-P2	336	353.003	pmol/L
17β-estradiol	2020	10/2020	processed	1035	RO	10/2020-P1	201	192.727	pmol/L
17β-estradiol	2020	10/2020	processed	1035	RO	10/2020-P2	336	339.2	pmol/L
17β-estradiol	2020	10/2020	processed	1036	RO	10/2020-P1	201	172.537	pmol/L
17β-estradiol	2020	10/2020	processed	1036	RO	10/2020-P2	336	308.364	pmol/L
17β-estradiol	2020	10/2020	processed	1037	RO	10/2020-P1	201	222.83	pmol/L
17β-estradiol	2020	10/2020	processed	1037	RO	10/2020-P2	336	384.354	pmol/L
17β-estradiol	2020	10/2020	processed	1123	RO	10/2020-P1	201	214	pmol/L
17β-estradiol	2020	10/2020	processed	1123	RO	10/2020-P2	336	360	pmol/L
17β-estradiol	2020	10/2020	processed	1124	RO	10/2020-P1	201	178.1	pmol/L
17β-estradiol	2020	10/2020	processed	1124	RO	10/2020-P2	336	321.9	pmol/L
17β-estradiol	2020	10/2020	processed	1125	RO	10/2020-P1	201	209.247	pmol/L
17β-estradiol	2020	10/2020	processed	1125	RO	10/2020-P2	336	330.39	pmol/L
17β-estradiol	2020	10/2020	processed	1041	RO	10/2020-P1	201	188.689	pmol/L
17β-estradiol	2020	10/2020	processed	1041	RO	10/2020-P2	336	309.832	pmol/L
17β-estradiol	2020	10/2020	processed	1126	RO	10/2020-P1	201	202.859	pmol/L
17β-estradiol	2020	10/2020	processed	1126	RO	10/2020-P2	336	342.614	pmol/L
17β-estradiol	2020	10/2020	processed	1043	RO	10/2020-P1	201	201.905	pmol/L
17β-estradiol	2020	10/2020	processed	1043	RO	10/2020-P2	336	337.732	pmol/L
17β-estradiol	2020	10/2020	processed	1044	RO	10/2020-P1	201	214.754	pmol/L
17β-estradiol	2020	10/2020	processed	1044	RO	10/2020-P2	336	358.657	pmol/L
17β-estradiol	2020	10/2020	processed	1127	RO	10/2020-P1	201	198	pmol/L
17β-estradiol	2020	10/2020	processed	1127	RO	10/2020-P2	336	335	pmol/L
17β-estradiol	2020	10/2020	processed	1045	RO	10/2020-P1	201	209.247	pmol/L
17β-estradiol	2020	10/2020	processed	1045	RO	10/2020-P2	336	348.745	pmol/L
17β-estradiol	2020	10/2020	processed	1046	RO	10/2020-P1	201	228	pmol/L
17β-estradiol	2020	10/2020	processed	1046	RO	10/2020-P2	336	372	pmol/L
17β-estradiol	2020	10/2020	processed	1128	RO	10/2020-P1	201	192.507	pmol/L
17β-estradiol	2020	10/2020	processed	1128	RO	10/2020-P2	336	349.186	pmol/L
17β-estradiol	2020	10/2020	processed	1047	RO	10/2020-P1	201	201.134	pmol/L
17β-estradiol	2020	10/2020	processed	1047	RO	10/2020-P2	336	345.001	pmol/L
17β-estradiol	2020	10/2020	processed	1110	RO	10/2020-P1	201	209.614	pmol/L
17β-estradiol	2020	10/2020	processed	1110	RO	10/2020-P2	336	356.087	pmol/L
17β-estradiol	2020	10/2020	processed	1048	RO	10/2020-P1	201	194.563	pmol/L
17β-estradiol	2020	10/2020	processed	1048	RO	10/2020-P2	336	330.39	pmol/L
17β-estradiol	2020	10/2020	processed	1049	RO	10/2020-P1	201	295.075	pmol/L
17β-estradiol	2020	10/2020	processed	1049	RO	10/2020-P2	336	461.445	pmol/L
17β-estradiol	2020	10/2020	processed	1050	RO	10/2020-P1	201	178.411	pmol/L
17β-estradiol	2020	10/2020	processed	1050	RO	10/2020-P2	336	309.098	pmol/L
17β-estradiol	2020	10/2020	processed	1051	RO	10/2020-P1	201	225.032	pmol/L
17β-estradiol	2020	10/2020	processed	1051	RO	10/2020-P2	336	356.454	pmol/L
17β-estradiol	2020	10/2020	processed	1053	RO	10/2020-P1	201	196.031	pmol/L
17β-estradiol	2020	10/2020	processed	1053	RO	10/2020-P2	336	353.15	pmol/L
17β-estradiol	2020	10/2020	processed	1130	RO	10/2020-P1	201	186.487	pmol/L
17β-estradiol	2020	10/2020	processed	1130	RO	10/2020-P2	336	331.491	pmol/L
17β-estradiol	2020	10/2020	processed	1054	RO	10/2020-P1	201	243.02	pmol/L
17β-estradiol	2020	10/2020	processed	1054	RO	10/2020-P2	336	371.138	pmol/L
17β-estradiol	2020	10/2020	processed	1055	RO	10/2020-P1	201	197.5	pmol/L
17β-estradiol	2020	10/2020	processed	1055	RO	10/2020-P2	336	325.618	pmol/L
17β-estradiol	2020	10/2020	processed	1131	RO	10/2020-P1	201	229.2	pmol/L
17β-estradiol	2020	10/2020	processed	1131	RO	10/2020-P2	336	312	pmol/L
17β-estradiol	2020	10/2020	processed	1181	RO	10/2020-P1	201	214.643	pmol/L
17β-estradiol	2020	10/2020	processed	1181	RO	10/2020-P2	336	338.65	pmol/L
17β-estradiol	2020	10/2020	processed	1057	RO	10/2020-P1	201	202.639	pmol/L
17β-estradiol	2020	10/2020	processed	1057	RO	10/2020-P2	336	354.252	pmol/L
17β-estradiol	2020	10/2020	processed	1132	RO	10/2020-P1	201	194.563	pmol/L
17β-estradiol	2020	10/2020	processed	1132	RO	10/2020-P2	336	330.757	pmol/L
17β-estradiol	2020	10/2020	processed	1133	RO	10/2020-P1	201	189.791	pmol/L
17β-estradiol	2020	10/2020	processed	1133	RO	10/2020-P2	336	320.845	pmol/L
17β-estradiol	2020	10/2020	processed	1134	RO	10/2020-P1	201	190.892	pmol/L
17β-estradiol	2020	10/2020	processed	1134	RO	10/2020-P2	336	308.364	pmol/L
17β-estradiol	2020	10/2020	processed	1135	RO	10/2020-P1	201	190.892	pmol/L
17β-estradiol	2020	10/2020	processed	1135	RO	10/2020-P2	336	330.39	pmol/L
17β-estradiol	2020	10/2020	processed	1136	RO	10/2020-P1	201	210.495	pmol/L
17β-estradiol	2020	10/2020	processed	1136	RO	10/2020-P2	336	337.071	pmol/L
17β-estradiol	2020	10/2020	processed	1058	RO	10/2020-P1	201	189.056	pmol/L
17β-estradiol	2020	10/2020	processed	1058	RO	10/2020-P2	336	325.251	pmol/L
17β-estradiol	2020	10/2020	processed	1059	RO	10/2020-P1	201	192.36	pmol/L
17β-estradiol	2020	10/2020	processed	1059	RO	10/2020-P2	336	325.985	pmol/L
17β-estradiol	2020	10/2020	processed	1060	RO	10/2020-P1	201	209.981	pmol/L
17β-estradiol	2020	10/2020	processed	1060	RO	10/2020-P2	336	352.416	pmol/L
17β-estradiol	2020	10/2020	processed	1138	RO	10/2020-P1	201	229.144	pmol/L
17β-estradiol	2020	10/2020	processed	1138	RO	10/2020-P2	336	373.341	pmol/L
17β-estradiol	2020	10/2020	processed	1061	RO	10/2020-P1	201	201.721	pmol/L
17β-estradiol	2020	10/2020	processed	1061	RO	10/2020-P2	336	333.694	pmol/L
17β-estradiol	2020	10/2020	processed	1139	RO	10/2020-P1	201	224.812	pmol/L
17β-estradiol	2020	10/2020	processed	1139	RO	10/2020-P2	336	370.771	pmol/L
17β-estradiol	2020	10/2020	processed	1174	RO	10/2020-P1	201	199	pmol/L
17β-estradiol	2020	10/2020	processed	1174	RO	10/2020-P2	336	507	pmol/L
17β-estradiol	2020	10/2020	processed	1064	RO	10/2020-P1	201	187	pmol/L
17β-estradiol	2020	10/2020	processed	1064	RO	10/2020-P2	336	325	pmol/L
17β-estradiol	2020	10/2020	processed	1065	RO	10/2020-P1	201	187.955	pmol/L
17β-estradiol	2020	10/2020	processed	1065	RO	10/2020-P2	336	319.377	pmol/L
17β-estradiol	2020	10/2020	processed	1116	RO	10/2020-P1	201	121	pmol/L
17β-estradiol	2020	10/2020	processed	1116	RO	10/2020-P2	336	238	pmol/L
17β-estradiol	2020	10/2020	processed	1141	RO	10/2020-P1	201	0.224	pmol/L
17β-estradiol	2020	10/2020	processed	1141	RO	10/2020-P2	336	0.366	pmol/L
17β-estradiol	2020	10/2020	processed	1067	RO	10/2020-P1	201	174.005	pmol/L
17β-estradiol	2020	10/2020	processed	1067	RO	10/2020-P2	336	311.668	pmol/L
17β-estradiol	2020	10/2020	processed	1068	RO	10/2020-P1	201	212.477	pmol/L
17β-estradiol	2020	10/2020	processed	1068	RO	10/2020-P2	336	345.478	pmol/L
17β-estradiol	2020	10/2020	processed	1069	RO	10/2020-P1	201	244.672	pmol/L
17β-estradiol	2020	10/2020	processed	1069	RO	10/2020-P2	336	377.012	pmol/L
17β-estradiol	2020	10/2020	processed	1142	RO	10/2020-P1	201	209.247	pmol/L
17β-estradiol	2020	10/2020	processed	1142	RO	10/2020-P2	336	352.416	pmol/L
17β-estradiol	2020	10/2020	processed	1143	RO	10/2020-P1	201	190.47	pmol/L
17β-estradiol	2020	10/2020	processed	1143	RO	10/2020-P2	336	317.82	pmol/L
17β-estradiol	2020	10/2020	processed	1070	RO	10/2020-P1	201	206.677	pmol/L
17β-estradiol	2020	10/2020	processed	1070	RO	10/2020-P2	336	347.277	pmol/L
17β-estradiol	2020	10/2020	processed	1071	RO	10/2020-P1	201	209.981	pmol/L
17β-estradiol	2020	10/2020	processed	1071	RO	10/2020-P2	336	343.899	pmol/L
17β-estradiol	2020	10/2020	processed	1144	RO	10/2020-P1	201	183.4	pmol/L
17β-estradiol	2020	10/2020	processed	1144	RO	10/2020-P2	336	335.2	pmol/L
17β-estradiol	2020	10/2020	processed	1072	RO	10/2020-P1	201	195.664	pmol/L
17β-estradiol	2020	10/2020	processed	1072	RO	10/2020-P2	336	324.884	pmol/L
17β-estradiol	2020	10/2020	processed	1184	RO	10/2020-P1	201	209.981	pmol/L
17β-estradiol	2020	10/2020	processed	1184	RO	10/2020-P2	336	338.65	pmol/L
17β-estradiol	2020	10/2020	processed	1145	RO	10/2020-P1	201	215.818	pmol/L
17β-estradiol	2020	10/2020	processed	1145	RO	10/2020-P2	336	388.759	pmol/L
17β-estradiol	2020	10/2020	processed	1147	RO	10/2020-P1	201	217.69	pmol/L
17β-estradiol	2020	10/2020	processed	1147	RO	10/2020-P2	336	361.961	pmol/L
17β-estradiol	2020	10/2020	native	1000	AB	10/2020-N1	2200	1684.99	pmol/L
17β-estradiol	2020	10/2020	native	1000	AB	10/2020-N2	882	701.161	pmol/L
17β-estradiol	2020	10/2020	native	1001	AB	10/2020-N1	2200	1666.63	pmol/L
17β-estradiol	2020	10/2020	native	1001	AB	10/2020-N2	882	737.871	pmol/L
17β-estradiol	2020	10/2020	native	1002	AB	10/2020-N1	2200	1758.41	pmol/L
17β-estradiol	2020	10/2020	native	1002	AB	10/2020-N2	882	693.819	pmol/L
17β-estradiol	2020	10/2020	native	1003	AB	10/2020-N1	2200		pmol/L
17β-estradiol	2020	10/2020	native	1003	AB	10/2020-N2	882	715.845	pmol/L
17β-estradiol	2020	10/2020	native	1004	AB	10/2020-N1	2200	1850.18	pmol/L
17β-estradiol	2020	10/2020	native	1004	AB	10/2020-N2	882	719.516	pmol/L
17β-estradiol	2020	10/2020	native	1005	AB	10/2020-N1	2200	1505.11	pmol/L
17β-estradiol	2020	10/2020	native	1005	AB	10/2020-N2	882	708.503	pmol/L
17β-estradiol	2020	10/2020	native	1007	AB	10/2020-N1	2200	1809.8	pmol/L
17β-estradiol	2020	10/2020	native	1007	AB	10/2020-N2	882	745.213	pmol/L
[truncated: 488 more rows]
